# Supplementary material for: Harnessing large language models (LLMs) for candidate gene prioritization and selection
Source: J Transl Med. 2023 Oct 16;21:728. doi: 10.1186/s12967-023-04576-8 (PMC10580627; doi:10.1186/s12967-023-04576-8)
Supplement: Supplementary file 1 — Additional file 1: Is a spreadsheet including numerical and textual outputs generated by the models and data transformations operated for module M9.2. [file 12967_2023_4576_MOESM1_ESM.xlsx]

## Sheet: M9.2 Step 1 - Selecting a modul
Aggregate	Module	Genes
A37	M9.2	BCL2L1
A37	M9.2	ALAS2
A37	M9.2	SLC4A1
A37	M9.2	FECH
A37	M9.2	CA1
A37	M9.2	SNCA
A37	M9.2	XK
A37	M9.2	BPGM
A37	M9.2	EPB42
A37	M9.2	GYPB
A37	M9.2	SLC14A1
A37	M9.2	MARCH8
A37	M9.2	GYPE
A37	M9.2	TMOD1
A37	M9.2	KRT1
A37	M9.2	TRIM10
A37	M9.2	TUBB2A
A37	M9.2	SELENBP1
A37	M9.2	FAM46C
A37	M9.2	TNS1
A37	M9.2	PLEK2
A37	M9.2	OSBP2
A37	M9.2	GMPR
A37	M9.2	NFIX
A37	M9.2	GPR146
A37	M9.2	TMCC2
A37	M9.2	IFITL1
A37	M9.2	C14ORF45
A37	M9.2	C1ORF128
A37	M9.2	OR2W3

## Sheet: M9.2 Step 2 IDing functional co
Model	Functional Themes	Associated Genes	Comments
GPT4	Erythrocyte development and function	ALAS2, BPGM, EPB42, GYPB, GYPE, SLC4A1, XK	ALAS2, BPGM, EPB42, GYPB, GYPE, SLC4A1, XK, FECH are all involved in processes related to erythrocyte (red blood cell) development, function, or associated conditions. For example, ALAS2 and FECH are involved in heme biosynthesis, a crucial component of hemoglobin. BPGM, EPB42, SLC4A1, GYPB, GYPE, and XK are directly involved in erythrocyte structure or function, and mutations in these genes can …
GPT4	Cytoskeleton and cellular structure	TNS1, TMOD1, TUBB2A	TNS1, TMOD1, and TUBB2A are all involved in cytoskeleton formation and function, which is essential for cell shape, division, and movement.
GPT4	Ubiquitin-proteasome system	MARCH8, TRIM10	MARCH8 and TRIM10 are involved in the ubiquitin-proteasome system, which is essential for protein degradation, cell cycle regulation, and other crucial cellular functions.
GPT4	Apoptosis and cellular survival	BCL2L1	BCL2L1 is a member of the BCL-2 protein family, key regulators of apoptosis.
GPT4	Guanine metabolism	GMPR	GMPR is involved in guanine metabolism, crucial for DNA and RNA synthesis.

## Sheet: M9.2 Step 3.1 - Scoring  LLMs o
Aggregate	Module	Genes	GPT4	Anthropic
A37	M9.2	MARCH8	MARCH8 | Membrane Associated Ring-CH-Type Finger 8 | The MARCH8 gene provides instructions for making a protein that is part of the membrane-associated RING-CH (MARCH) family. It is an E3 ubiquitin-protein ligase that plays a role in the control of cell surface expression. It has the ability to ubiquitinate and down-regulate certain receptor proteins from the cell surface. | Limited evidence sugg…	MARCH8|Membrane Associated Ring-CH-Type Finger 8| E3 ubiquitin ligase involved in regulation of MHC class II expression. Mediates ubiquitination of MHC class II, promoting endocytosis and subsequent lysosomal degradation.|No evidence that MARCH8 is associated with erythroid cells|No references found|0|No evidence that MARCH8 is currently used as a biomarker|No references found| 0| MARCH8 may have…
A37	M9.2	ALAS2	ALAS2 | Aminolevulinate Synthase 2 | The ALAS2 gene provides instructions for making an enzyme that is involved in the initial step of the heme production pathway in red blood cells. Mutations in this gene are associated with X-linked sideroblastic anemia. | There is strong evidence that ALAS2 is crucially associated with erythroid cells or erythropoiesis, given its fundamental role in heme biosy…	ALAS2|Aminolevulinate Delta Synthase 2| Provides instructions for making an enzyme called 5'-aminolevulinate synthase 2 or ALAS2. This enzyme is required for the production of heme, an important component of red blood cells that carries oxygen to tissues. |ALAS2 is highly expressed in erythroid progenitors and essential for heme biosynthesis.|Harigae, A novel compound heterozygous mutation in the…
A37	M9.2	BCL2L1	BCL2L1 | BCL2 Like 1 | The BCL2L1 gene provides instructions for making a protein that plays a crucial role in preventing apoptosis, or programmed cell death. It is part of the Bcl-2 protein family and exists in two forms, Bcl-xL and Bcl-xS, which have opposite effects on cell survival. | BCL2L1 does have relevance to erythroid cells as it plays a role in controlling cell death, but not specific …	BCL2L1|BCL2 Like 1| Encodes a member of the BCL-2 protein family. BCL-2 family members form hetero- or homodimers and act as anti- or pro-apoptotic regulators that are involved in a wide variety of cellular activities. This protein specifically inhibits apoptosis. |No evidence that BCL2L1 is associated with erythroid cells or erythropoiesis.|No references found|0|BCL2L1 may have potential as a bi…
A37	M9.2	BPGM	BPGM | Bisphosphoglycerate Mutase | The BPGM gene provides instructions for making an enzyme called bisphosphoglycerate mutase, which is critical for regulating oxygen delivery to tissues in the body. This enzyme helps produce 2,3-bisphosphoglycerate (2,3-BPG), a molecule that binds to hemoglobin in red blood cells and influences oxygen release. | There is strong evidence that BPGM is closely ass…	BPGM|Bisphosphoglycerate Mutase|Encodes an enzyme involved in the synthesis of 2,3-bisphosphoglycerate (2,3-BPG). 2,3-BPG plays an important role in oxygen transport and release in hemoglobin.|BPGM is highly expressed in erythroid cells and essential for erythropoiesis.|Forester, The enzymology of 2,3-bisphosphoglycerate metabolism in erythrocytes. A review, 1985, Biochem Soc Trans|9| Limited evi…
A37	M9.2	C14ORF45	C14ORF45 | Chromosome 14 Open Reading Frame 45 | As of September 2021, the function of C14ORF45 is not well characterized, and there is limited information available on its specific role or associations with cellular processes. | No direct evidence found associating C14ORF45 with erythroid cells or erythropoiesis. | No specific references found | 0 | There's no evidence to suggest C14ORF45 is cur…	C14ORF45|chromosome 14 open reading frame 45| encodes a protein of unknown function|No evidence that C14ORF45 is associated with erythroid cells or erythropoiesis.|No references found|0|No evidence that C14ORF45 is currently used as a biomarker|No references found|0|No evidence that C14ORF45 has potential value as a blood transcriptional biomarker|No references found|0|No evidence that C14ORF45 i…
A37	M9.2	C1ORF128	C1ORF128 | Chromosome 1 Open Reading Frame 128 | As of September 2021, the function of C1ORF128 is not well characterized, and there is limited information available on its specific role or associations with cellular processes. | No direct evidence found associating C1ORF128 with erythroid cells or erythropoiesis. | No specific references found | 0 | There's no evidence to suggest C1ORF128 is cur…	C1ORF128|Chromosome 1 Open Reading Frame 128|Little is known about the protein encoded by this gene.|No evidence that C1ORF128 is associated with erythroid cells or erythropoiesis.|No references found|0|No evidence that C1ORF128 is currently used as a biomarker|No references found|0|No evidence that C1ORF128 has potential value as a blood transcriptional biomarker|No references found|0|No evidenc…
A37	M9.2	CA1	CA1 | Carbonic Anhydrase 1 | The CA1 gene provides instructions for making an enzyme called carbonic anhydrase 1, which helps maintain pH balance in tissues and blood by assisting in the conversion of carbon dioxide and water into bicarbonate and protons. This enzyme is found primarily in red blood cells. | CA1 is strongly associated with erythroid cells due to its prevalent expression in red blo…	CA1|Carbonic Anhydrase 1 | Encodes a cytosolic enzyme that catalyzes the reversible hydration of carbon dioxide. It is involved in processes like respiration, maintenance of acid-base balance,bicarbonate reabsorption and bone resorption. |Carbonic anhydrases, including CA1, are expressed in erythroid cells and involved in erythropoiesis. | Nakhoul, The expression of carbonic anhydrase I and II in…
A37	M9.2	EPB42	EPB42 | Erythrocyte Membrane Protein Band 4.2 | The EPB42 gene provides instructions for making protein 4.2, which is an important part of the red blood cell membrane. Mutations in this gene can cause a form of spherocytic elliptocytosis, a disorder that affects the red blood cells. | EPB42 is critically associated with erythroid cells due to its key role in red blood cell membrane structure and …	EPB42|Erythrocyte Membrane Protein Band 4.2|Encodes a structural protein found on the red blood cell membrane. It helps link the membrane cytoskeleton to the membrane skeleton, providing the red blood cell with its structure and shape. |EPB42 is exclusively expressed in erythroid cells and essential for erythrocyte structure and development.|Cole-Tobian, Domain organization and phylogenetic analy…
A37	M9.2	FAM46C	FAM46C | Family With Sequence Similarity 46 Member C | The FAM46C gene provides instructions for making a protein whose function is not well understood. Some studies suggest a role in protein synthesis and that mutations in FAM46C are associated with multiple myeloma, a type of blood cancer. | FAM46C is not specifically associated with erythroid cells or erythropoiesis. | No specific references f…	FAM46C|Family With Sequence Similarity 46 Member C|Encodes a protein that belongs to the FAM46 family of proteins. The function of this protein is unclear.|No evidence that FAM46C is associated with erythroid cells or erythropoiesis.|No references found|0|No evidence that FAM46C is currently used as a biomarker|No references found|0|No evidence that FAM46C has potential value as a blood transcrip…
A37	M9.2	FECH	FECH | Ferrochelatase | The FECH gene provides instructions for making an enzyme called ferrochelatase, which is critical for the last step of heme biosynthesis. Mutations in the FECH gene lead to a buildup of protoporphyrin in the body and can cause a condition known as erythropoietic protoporphyria. | Due to its critical role in heme biosynthesis, a process integral to erythropoiesis, FECH is s…	FECH|Ferrochelatase| Provides instructions for making an enzyme called ferrochelatase. Ferrochelatase is the last enzyme in the pathway that converts porphobilinogen into heme. Heme is an iron-containing molecule that is essential for many proteins and processes, including transporting oxygen in red blood cells.|FECH is highly expressed in erythroid cells and essential for heme biosynthesis durin…
A37	M9.2	GMPR	GMPR | Guanosine Monophosphate Reductase | The GMPR gene provides instructions for making an enzyme involved in purine metabolism. This enzyme helps regulate the balance of different forms of purine, a type of molecule that is a building block for DNA and RNA. | There's no direct evidence linking GMPR to erythroid cells or erythropoiesis. | No specific references found | 0 | GMPR is not currently…	GMPR|Guanosine Monophosphate Reductase|Encodes an enzyme that catalyzes the irreversible NADPH-dependent reductive deamination of GMP to IMP in the de novo purine nucleotide biosynthetic pathway. |No evidence that GMPR is associated with erythroid cells or erythropoiesis.|No references found|0|No evidence that GMPR is currently used as a biomarker|No references found|0|No evidence that GMPR has p…
A37	M9.2	GPR146	GPR146 | G Protein-Coupled Receptor 146 | The GPR146 gene provides instructions for making a protein that is part of the G protein-coupled receptor (GPCR) family, which play a role in various cellular processes and are a large class of drug targets. The specific function of GPR146 is not well characterized as of 2021. | There's no direct evidence linking GPR146 to erythroid cells or erythropoiesi…	GPR146|G Protein-Coupled Receptor 146| Encodes a G protein-coupled receptor. The specific function of this receptor is unknown.|No evidence that GPR146 is associated with erythroid cells or erythropoiesis.|No references found|0|No evidence that GPR146 is currently used as a biomarker|No references found| 0|No evidence that GPR146 has potential value as a blood transcriptional biomarker|No referen…
A37	M9.2	GYPB	GYPB | Glycophorin B (MNS Blood Group) | The GYPB gene provides instructions for making glycophorin B, a protein found in the membrane of red blood cells. It plays a role in determining the 'S', 's', and 'U' antigens of the MNS blood group system. | GYPB is critically associated with erythroid cells due to its key role in the structure of the red blood cell membrane and in determining blood types…	GYPB|Glycophorin B|Encodes a sialoglycoprotein found on the surface of red blood cells. Glycophorins are a family of receptors that contain sialic acid residues and are believed to be involved in a number of cellular adhesion interactions.|Highly expressed on erythroid cells, GYPB is essential for red blood cell membrane structure and glycoprotein synthesis during erythropoiesis.|Merry, Glycophor…
A37	M9.2	GYPE	GYPE | Glycophorin E (MNS Blood Group) | The GYPE gene provides instructions for making glycophorin E, a protein found in the membrane of red blood cells. This gene is typically silent, but it can contribute to the MNS blood group system in certain contexts. | As it potentially contributes to the MNS blood group system, GYPE may have some relevance to erythroid cells. However, this gene is typica…	GYPE|Glycophorin E| Encodes a sialoglycoprotein found on the surface of red blood cells. Glycophorins are a family of receptors that contain sialic acid residues and are believed to be involved in a number of cellular adhesion interactions.|Highly expressed on erythroid cells, GYPE is essential for red blood cell membrane structure and glycoprotein synthesis during erythropoiesis.|No reference fo…
A37	M9.2	IFIT1L	IFITL1 | Interferon Induced Transmembrane Protein Like 1 | The IFITL1 gene provides instructions for making a protein that is thought to be involved in immune response, specifically in response to viral infections, due to its induction by interferons. | The association of IFITL1 with erythroid cells or erythropoiesis is unknown. | No specific references found | 0 | IFITL1 is not currently widely …	IFIT1L|Interferon Induced Protein With Tetratricopeptide Repeats 1 Like| A non-coding RNA gene. It likely does not encode a functional protein.|No evidence that IFIT1L is associated with erythroid cells or erythropoiesis.|No references found|0|No evidence that IFIT1L is currently used as a biomarker|No references found| 0|No evidence that IFIT1L has potential value as a blood transcriptional biom…
A37	M9.2	KRT1	KRT1 | Keratin 1 | The KRT1 gene provides instructions for making keratin 1, a protein that is a crucial component of the intermediate filaments in epithelial cells, which provide strength and resilience to the skin. | KRT1 is not associated with erythroid cells or erythropoiesis, as it is primarily expressed in the epidermis. | No specific references found | 0 | Mutations in KRT1 have been used …	KRT1|Keratin 1| Encodes a member of the keratin family, which are fibrous proteins that form the structural framework of epithelial cells. Keratins are divided into two groups: type I (acidic) and type II (neutral to basic). The encoded protein is a type II keratin, which forms heterodimers with type I keratins to produce a keratin filament. Keratin filaments are involved maintaining the structur…
A37	M9.2	NFIX	NFIX | Nuclear Factor I X | The NFIX gene provides instructions for making a protein that binds to DNA and controls the activity of various genes. It's involved in various processes, including development of the brain and the skeletal system. | There's no direct evidence linking NFIX to erythroid cells or erythropoiesis. | No specific references found | 0 | NFIX is not currently widely used as a …	NFIX|Nuclear Factor I X| Encodes a member of the nuclear factor I (NFI) transcription factor family. NFI proteins bind as homodimers or heterodimers to the palindromic consensus sequence 5'-YGGC(T/C)GGC-3'. They activate transcription initiation at some gene promoters and repress others.|No evidence that NFIX is associated with erythroid cells or erythropoiesis.|No references found|0|No evidence …
A37	M9.2	OR2W3	OR2W3 | Olfactory Receptor Family 2 Subfamily W Member 3 | The OR2W3 gene belongs to the olfactory receptor gene family, which is responsible for our ability to recognize and distinguish different odors. The specific role of OR2W3 in olfaction is not well characterized as of 2021. | There's no direct evidence linking OR2W3 to erythroid cells or erythropoiesis. | No specific references found | 0 |…	OR2W3|Olfactory Receptor Family 2 Subfamily W Member 3| Encodes a protein that belongs to the G-protein coupled receptor 1 family. Olfactory receptors are believed to play a role in the detection of odorants in the nose.|No evidence that OR2W3 is associated with erythroid cells or erythropoiesis.|No references found|0|No evidence that OR2W3 is currently used as a biomarker|No references found| 0|…
A37	M9.2	OSBP2	OSBP2 | Oxysterol Binding Protein 2 | OSBP2 encodes a protein that binds oxysterols, molecules derived from cholesterol that can regulate cholesterol metabolism and transport. OSBP2 likely plays a role in lipid metabolism and transport processes in the cell. | There's no direct evidence linking OSBP2 to erythroid cells or erythropoiesis. | No specific references found | 0 | OSBP2 is not currently…	OSBP2|Oxysterol Binding Protein 2| Encodes a member of the oxysterol-binding protein (OSBP) family. Members of this family are involved in lipid transport and metabolism. The encoded protein has been found complexed with oxysterols, cyclic nucleotides, and proteins involved in vesicular transport and signal transduction.|No evidence that OSBP2 is associated with erythroid cells or erythropoiesis.…
A37	M9.2	PLEK2	PLEK2 | Pleckstrin 2 | PLEK2 encodes a protein that plays a key role in reorganizing the actin cytoskeleton in response to extracellular stimuli, affecting cellular processes such as migration and adhesion. | While PLEK2 is not directly involved in erythropoiesis, its role in cytoskeletal reorganization may have tangential relevance to erythroid cells. | No specific references found | 2 | PLEK2 i…	PLEK2|Pleckstrin 2| Encodes a protein that binds phosphoinositides and is thought to play a role in signal transduction and cytoskeleton reorganization. This protein interacts with other signaling proteins containing phosphoinositide-binding domains and may link the actin cytoskeleton to extracellular signals by regulating the localization of key signaling proteins.|No evidence that PLEK2 is asso…
A37	M9.2	SELENBP1	SELENBP1 | Selenium Binding Protein 1 | SELENBP1 encodes a protein that likely plays a role in the intracellular trafficking of selenium. Lower expression of this protein has been associated with various types of cancers. | There's no direct evidence linking SELENBP1 to erythroid cells or erythropoiesis. | No specific references found | 0 | Lower expression of SELENBP1 has been used as a biomarke…	SELENBP1|Selenium Binding Protein 1| Encodes a protein that binds selenium and may be involved in incorporation of selenium into proteins. Selenium is an important trace element and is incorporated into proteins as selenocysteine.|No evidence that SELENBP1 is associated with erythroid cells or erythropoiesis.|No references found|0|No evidence that SELENBP1 is currently used as a biomarker|No refe…
A37	M9.2	SLC14A1	SLC14A1 | Solute Carrier Family 14 Member 1 | The SLC14A1 gene provides instructions for making a protein that functions as a urea transporter, facilitating the movement of urea across cell membranes, especially in the kidneys. It plays an important role in the kidney's ability to concentrate urine. | There's no direct evidence linking SLC14A1 to erythroid cells or erythropoiesis. | No specific r…	SLC14A1|Solute Carrier Family 14 Member 1| Encodes a urea transporter found on the cell membrane of kidney tubules and red blood cells. Urea transporters regulate concentrations of urea in tissues and body fluids. They may help prevent the rise of urea concentration in critical compartments such as the brain.|SLC14A1 is expressed in erythroid cells and involved in the transport of urea across the…
A37	M9.2	SLC4A1	SLC4A1 | Solute Carrier Family 4 Member 1 (Diego Blood Group) | The SLC4A1 gene provides instructions for making a protein that is involved in maintaining the proper balance of acids and bases in the body. Mutations in this gene are associated with hereditary spherocytosis, a condition that affects red blood cells. | SLC4A1 is directly linked to erythroid cells, as it is involved in maintaining t…	SLC4A1|Solute Carrier Family 4 Member 1| Encodes an anion exchanger that regulates intracellular and extracellular pH by exchanging chloride, bicarbonate, and carbonate anions across the cell membrane. It is expressed in erythrocytes where it has an important role in blood oxygen transport and pH regulation.|SLC4A1 is highly expressed in erythroid cells where it maintains pH balance and facilitat…
A37	M9.2	SNCA	SNCA | Synuclein Alpha | The SNCA gene encodes alpha-synuclein, a protein that is abundant in the brain. Misfolded alpha-synuclein forms aggregates in neurons, leading to neurodegeneration. Mutations in this gene are associated with forms of Parkinson's disease. | There's no direct evidence linking SNCA to erythroid cells or erythropoiesis. | No specific references found | 0 | SNCA gene and its p…	SNCA|Synuclein Alpha| Encodes a presynaptic protein found throughout the nervous system and involved in regulating neurotransmitter release. Accumulation and aggregation of this protein in neurons is a hallmark of neurodegenerative disorders like Parkinson's disease. |No evidence that SNCA is associated with erythroid cells or erythropoiesis.|No references found|0|SNCA is used as a biomarker for …
A37	M9.2	TMCC2	TMCC2 | Transmembrane And Coiled-Coil Domains 2 | TMCC2 encodes a protein that likely plays a role in vesicle trafficking, though its specific function isn't fully understood. It's been linked to certain conditions, including some forms of cancer. | There's no direct evidence linking TMCC2 to erythroid cells or erythropoiesis. | No specific references found | 0 | As of 2021, TMCC2 is not currentl…	TMCC2|Transmembrane and Coiled-Coil Domain Family Member 2 |Little is known about the function of this gene.|No evidence that TMCC2 is associated with erythroid cells or erythropoiesis.|No references found|0|No evidence that TMCC2 is currently used as a biomarker|No references found| 0|No evidence that TMCC2 has potential value as a blood transcriptional biomarker|No references found|0|No evidenc…
A37	M9.2	TMOD1	TMOD1 | Tropomodulin 1 | TMOD1 gene encodes Tropomodulin 1, a protein that caps the pointed end of actin filaments preventing both the assembly and disassembly of actin, hence playing a key role in maintaining the length of actin filaments, and is found in erythrocytes and neuronal tissues. | TMOD1 is directly involved in erythroid cells function, playing a key role in maintaining the shape and f…	TMOD1|Tropomodulin 1| Encodes tropomodulin, an actin-capping protein that binds to the slow-growing (pointed) end of actin filaments. Tropomodulins are involved in the regulation of actin filament lengths which is important for cell morphology and movement.|No evidence that TMOD1 is associated with erythroid cells or erythropoiesis.|No references found|0|No evidence that TMOD1 is currently used a…
A37	M9.2	TNS1	TNS1 | Tensin 1 | The TNS1 gene encodes a protein that is found in focal adhesions, structures that help cells adhere to their substratum. The protein may be involved in cell migration, proliferation, and signal transduction. Mutations in this gene have been associated with a form of hypertension. | There's no direct evidence linking TNS1 to erythroid cells or erythropoiesis. | No specific refere…	TNS1|Tensin 1|Encodes a focal adhesion protein involved in linking the extracellular matrix to the actin cytoskeleton. This protein plays an important role in cell adhesion, migration and cytoskeletal organization. |No evidence that TNS1 is associated with erythroid cells or erythropoiesis.|No references found|0|No evidence that TNS1 is currently used as a biomarker|No references found| 0|TNS1 ex…
A37	M9.2	TRIM10	TRIM10 | Tripartite Motif Containing 10 | The TRIM10 gene provides instructions for making a protein that belongs to the tripartite motif family, which are involved in various cellular processes, including cell cycle progression, and cellular defense against viral infection. The exact function of TRIM10 is not fully understood. | TRIM10 is not directly associated with erythroid cells or erythropo…	TRIM10|Tripartite motif containing 10 |Encodes an E3 ubiquitin ligase that belongs to the TRIM family. TRIM proteins play roles in many cellular processes, including cell proliferation, differentiation, development, oncogenesis, and apoptosis.|No evidence that TRIM10 is associated with erythroid cells or erythropoiesis.|No references found|0|No evidence that TRIM10 is currently used as a biomarke…
A37	M9.2	TUBB2A	TUBB2A | Tubulin Beta 2A Class IIa | The TUBB2A gene provides instructions for making a protein called beta-2A tubulin, a major component of microtubules, which are structural elements that help cells maintain their shape, assist in the process of cell division, and are involved in the transport of substances within cells. | TUBB2A is not directly associated with erythroid cells or erythropoiesis…	TUBB2A|Tubulin beta 2A class IIA| Encodes a beta tubulin protein found in microtubules. Microtubules are filamentous cytoskeletal proteins that are involved in intracellular transport and cytokinesis. This tubulin is preferentially expressed in neurons. |No evidence that TUBB2A is associated with erythroid cells or erythropoiesis.|No references found|0|TUBB2A has been used as a biomarker to chara…
A37	M9.2	XK	XK | X-linked Kx blood group | XK is involved in the Kell blood group system and its mutations can lead to McLeod syndrome, characterized by acanthocytosis and certain neurological abnormalities. XK is involved in maintaining the structural integrity of red blood cells. | Given its function in maintaining the integrity of red blood cells, XK is directly associated with erythroid cells. | "Russo D…	XK |XK Kell Blood Group Complex Subunit-Related Family Member 3|Encodes a kelch-repeat containing protein expressed in erythroid progenitors. It is closely linked to the Kell blood group antigens which are important in blood transfusions.| Limited evidence that XK is expressed in erythroid cells, though more research is needed to determine its function or role in erythropoiesis.|Southgate, The XK…

## Sheet: M9.2 Step 3.2 - Scoring  Format
Gene symbol	Gene Name	Function	Comment_Ery	References_Ery	Score_Ery	Comment_Clin BM	References_Clin BM	Score_Clin BM	Comment_BT BM	References_BT BM	Score_BT BM	Comment_Immuno	References_Immuno	Score_Immuno	Comment_drug target	References_drug target	Score_drug target	Comment_therapeutic	References_therapeutic	Score_therapeutic
GPT4
ALAS2	Aminolevulinate Synthase 2	The ALAS2 gene provides instructions for making an enzyme that is involved in the initial step of the heme production pathway in red blood cells. Mutations in this gene are associated with X-linked sideroblastic anemia.	There is strong evidence that ALAS2 is crucially associated with erythroid cells or erythropoiesis, given its fundamental role in heme biosynthesis, which is vital for red blood cell function.	Kaneko, Erythroid-specific 5-aminolevulinate synthase protein is stabilized by low oxygen and proteasomal inhibition, 2014, Biochemical Journal	10	ALAS2 is not currently widely used as a biomarker in clinical settings.	No specific references found	0	The gene could potentially serve as a biomarker in conditions related to heme biosynthesis, like X-linked sideroblastic anemia, but it's not typically used as a blood transcriptional biomarker.	Cotter, Erythroid 5-aminolevulinate synthase deficiency causes sideroblastic anemia and iron overload, 2020, Blood Cells, Molecules, and Diseases	4	ALAS2 doesn't have significant relevance to circulating leukocytes immune biology.	No specific references found	0	While ALAS2 has been targeted in the context of treating X-linked sideroblastic anemia, its use as a broad drug target is currently limited.	Furuyama, Hereditary sideroblastic anemia: pathophysiology and gene mutations, 2010, International Journal of Hematology	4	ALAS2 may have limited therapeutic relevance for immune-mediated diseases due to its role in erythropoiesis, but it's not a primary target in this context.	No specific references found	2
BCL2L1	BCL2 Like 1	The BCL2L1 gene provides instructions for making a protein that plays a crucial role in preventing apoptosis, or programmed cell death. It is part of the Bcl-2 protein family and exists in two forms, Bcl-xL and Bcl-xS, which have opposite effects on cell survival.	BCL2L1 does have relevance to erythroid cells as it plays a role in controlling cell death, but not specific to erythropoiesis.	De Maria, bcl-2 and bcl-x expression in short-term cultures of peripheral blood erythroblasts, 1996, British Journal of Haematology	5	BCL2L1 is not generally used as a biomarker in clinical settings but its expression levels may be of interest in certain malignancies.	Boise, bcl-x, a bcl-2-related gene that functions as a dominant regulator of apoptotic cell death, 1993, Cell	4	BCL2L1 could potentially be used as a blood transcriptional biomarker for diseases associated with apoptosis dysregulation, including some cancers.	Oltersdorf, An inhibitor of Bcl-2 family proteins induces regression of solid tumours, 2005, Nature	5	BCL2L1 is very relevant to circulating leukocytes immune biology due to its role in apoptosis, which is crucial in the lifespan and function of immune cells.	Sedlak, Multiple Bcl-2 family members demonstrate selective dimerizations with Bax, 1995, PNAS	8	BCL2L1 is a known drug target, particularly in cancer therapy, where strategies are being developed to inhibit its anti-apoptotic function.	Oltersdorf, An inhibitor of Bcl-2 family proteins induces regression of solid tumours, 2005, Nature	9	BCL2L1 may be therapeutically relevant for immune-mediated diseases given the role of apoptosis in immune cell function and autoimmunity.	Hughes, Reconstitution of the costimulatory function of human B cells expressing transgenic Bcl-xL, 2008, Immunology	7
BPGM	Bisphosphoglycerate Mutase	The BPGM gene provides instructions for making an enzyme called bisphosphoglycerate mutase, which is critical for regulating oxygen delivery to tissues in the body. This enzyme helps produce 2,3-bisphosphoglycerate (2,3-BPG), a molecule that binds to hemoglobin in red blood cells and influences oxygen release.	There is strong evidence that BPGM is closely associated with erythroid cells or erythropoiesis, given its crucial role in controlling oxygen binding to hemoglobin in red blood cells.	Liu, Disruption of the human 2,3-bisphosphoglycerate mutase gene: Haploinsufficiency causes 2,3-bisphosphoglycerate deficiency, 2021, American Journal of Hematology	10	BPGM is not currently used as a biomarker in clinical settings.	No specific references found	0	BPGM could potentially serve as a blood transcriptional biomarker in conditions related to oxygen delivery or erythropoiesis.	Liu, Disruption of the human 2,3-bisphosphoglycerate mutase gene: Haploinsufficiency causes 2,3-bisphosphoglycerate deficiency, 2021, American Journal of Hematology	5	BPGM does not have significant relevance to circulating leukocytes immune biology.	No specific references found	0	BPGM has not been identified as a widely used drug target.	No specific references found	0	BPGM's relevance for immune-mediated diseases is currently limited, and it's not a primary target in this context.	No specific references found	1
C14ORF45	Chromosome 14 Open Reading Frame 45	As of September 2021, the function of C14ORF45 is not well characterized, and there is limited information available on its specific role or associations with cellular processes.	No direct evidence found associating C14ORF45 with erythroid cells or erythropoiesis.	No specific references found	0	There's no evidence to suggest C14ORF45 is currently being used as a biomarker in clinical settings.	No specific references found	0	There's no significant evidence indicating C14ORF45's value as a blood transcriptional biomarker.	No specific references found	0	There's no significant evidence indicating C14ORF45's relevance to circulating leukocytes immune biology.	No specific references found	0	There's no significant evidence to suggest C14ORF45 has been identified as a drug target.	No specific references found	0	There's no significant evidence indicating C14ORF45's therapeutic relevance for immune-mediated diseases.	No specific references found	0
C1ORF128	Chromosome 1 Open Reading Frame 128	As of September 2021, the function of C1ORF128 is not well characterized, and there is limited information available on its specific role or associations with cellular processes.	No direct evidence found associating C1ORF128 with erythroid cells or erythropoiesis.	No specific references found	0	There's no evidence to suggest C1ORF128 is currently being used as a biomarker in clinical settings.	No specific references found	0	There's no significant evidence indicating C1ORF128's value as a blood transcriptional biomarker.	No specific references found	0	There's no significant evidence indicating C1ORF128's relevance to circulating leukocytes immune biology.	No specific references found	0	There's no significant evidence to suggest C1ORF128 has been identified as a drug target.	No specific references found	0	There's no significant evidence indicating C1ORF128's therapeutic relevance for immune-mediated diseases.	No specific references found	0
CA1	Carbonic Anhydrase 1	The CA1 gene provides instructions for making an enzyme called carbonic anhydrase 1, which helps maintain pH balance in tissues and blood by assisting in the conversion of carbon dioxide and water into bicarbonate and protons. This enzyme is found primarily in red blood cells.	CA1 is strongly associated with erythroid cells due to its prevalent expression in red blood cells and its role in maintaining pH balance within these cells.	Vijayasarathy, Carbonic anhydrase I is recognized by an autoantibody in renal carcinoma, 1998, Journal of Immunology	10	While CA1 is not widely used as a clinical biomarker, its alterations have been associated with some disease states such as renal carcinoma.	Vijayasarathy, Carbonic anhydrase I is recognized by an autoantibody in renal carcinoma, 1998, Journal of Immunology	4	CA1's expression in red blood cells could potentially serve as a blood transcriptional biomarker for conditions impacting pH balance in the blood.	Campanini, Mutation of His-119 in Human Carbonic Anhydrase I Alters the pH-dependence of both Its Hydration and Esterase Activity, 2013, The Journal of Biological Chemistry	5	CA1 does not have significant relevance to circulating leukocytes immune biology.	No specific references found	0	While CA1 is not widely identified as a drug target, carbonic anhydrases as a group have been explored for their potential in drug therapy, particularly in relation to their role in pH regulation.	Supuran, Carbonic anhydrases: novel therapeutic applications for inhibitors and activators, 2008, Nature Reviews Drug Discovery	4	CA1's relevance for immune-mediated diseases is currently limited, and it's not a primary target in this context.	No specific references found	1
EPB42	Erythrocyte Membrane Protein Band 4.2	The EPB42 gene provides instructions for making protein 4.2, which is an important part of the red blood cell membrane. Mutations in this gene can cause a form of spherocytic elliptocytosis, a disorder that affects the red blood cells.	EPB42 is critically associated with erythroid cells due to its key role in red blood cell membrane structure and function.	Gallagher, Protein 4.2: A complex linker, 2004, Blood Cells, Molecules, and Diseases	10	EPB42 is not currently widely used as a biomarker in clinical settings.	No specific references found	0	Given its critical role in red blood cell function, EPB42 could potentially serve as a blood transcriptional biomarker for conditions that alter red blood cell shape and function.	Dhermy, Spectrin-based skeleton in red blood cells and malaria, 2007, Current Opinion in Hematology	5	EPB42 does not have significant relevance to circulating leukocytes immune biology.	No specific references found	0	While not a common drug target, EPB42 mutations are relevant in therapeutic considerations for spherocytic elliptocytosis.	Gallagher, Erythrocyte membrane defects in hereditary spherocytosis, 2004, Cold Spring Harbor Perspectives in Medicine	4	EPB42's relevance for immune-mediated diseases is currently limited, and it's not a primary target in this context.	No specific references found	1
FAM46C	Family With Sequence Similarity 46 Member C	The FAM46C gene provides instructions for making a protein whose function is not well understood. Some studies suggest a role in protein synthesis and that mutations in FAM46C are associated with multiple myeloma, a type of blood cancer.	FAM46C is not specifically associated with erythroid cells or erythropoiesis.	No specific references found	0	Mutations in FAM46C have been used as a biomarker in multiple myeloma.	Boyd KD, A novel prognostic model in myeloma based on co-segregating adverse FISH lesions and the ISS: analysis of patients treated in the MRC Myeloma IX trial, 2012, Leukemia	7	Given its association with multiple myeloma, FAM46C could serve as a blood transcriptional biomarker for this condition.	Walker BA, A compendium of myeloma-associated chromosomal copy number abnormalities and their prognostic value, 2010, Blood	7	FAM46C does not have a clearly established relevance to circulating leukocytes immune biology.	No specific references found	0	FAM46C has potential to be a drug target due to its association with multiple myeloma, but it is not a well-established drug target as of 2021.	Mroczek S, The non-canonical poly(A) polymerase FAM46C acts as an onco-suppressor in multiple myeloma, 2017, Nature Communications	5	FAM46C may be therapeutically relevant for blood cancers like multiple myeloma, but its role in immune-mediated diseases is not well established.	Mroczek S, The non-canonical poly(A) polymerase FAM46C acts as an onco-suppressor in multiple myeloma, 2017, Nature Communications	5
FECH	Ferrochelatase	The FECH gene provides instructions for making an enzyme called ferrochelatase, which is critical for the last step of heme biosynthesis. Mutations in the FECH gene lead to a buildup of protoporphyrin in the body and can cause a condition known as erythropoietic protoporphyria.	Due to its critical role in heme biosynthesis, a process integral to erythropoiesis, FECH is strongly associated with erythroid cells.	Whatley, C-terminal deletions in the ALAS2 gene lead to gain of function and cause X-linked dominant protoporphyria without anemia or iron overload, 2008, American Journal of Human Genetics	10	FECH mutations have been used as a genetic marker for erythropoietic protoporphyria, though it's not typically considered a 'biomarker' in the clinical sense.	Whatley, C-terminal deletions in the ALAS2 gene lead to gain of function and cause X-linked dominant protoporphyria without anemia or iron overload, 2008, American Journal of Human Genetics	5	Given its role in heme biosynthesis, FECH could potentially serve as a blood transcriptional biomarker for conditions that affect this process.	Whatley, C-terminal deletions in the ALAS2 gene lead to gain of function and cause X-linked dominant protoporphyria without anemia or iron overload, 2008, American Journal of Human Genetics	5	FECH does not have significant relevance to circulating leukocytes immune biology.	No specific references found	0	There is interest in FECH as a potential drug target for disorders related to heme biosynthesis, including erythropoietic protoporphyria.	Holme, Erythropoietic protoporphyria in Sweden: demographic, clinical, biochemical and genetic characteristics, 2012, Journal of Internal Medicine	6	The relevance of FECH for immune-mediated diseases is currently limited, and it's not a primary target in this context.	No specific references found	1
GMPR	Guanosine Monophosphate Reductase	The GMPR gene provides instructions for making an enzyme involved in purine metabolism. This enzyme helps regulate the balance of different forms of purine, a type of molecule that is a building block for DNA and RNA.	There's no direct evidence linking GMPR to erythroid cells or erythropoiesis.	No specific references found	0	GMPR is not currently widely used as a biomarker in clinical settings.	No specific references found	0	Given its role in purine metabolism, GMPR could potentially serve as a blood transcriptional biomarker for conditions that disrupt purine balance.	No specific references found	1	GMPR does not have a clearly established relevance to circulating leukocytes immune biology.	No specific references found	0	GMPR is not a well-known drug target as of 2021. However, purine metabolism pathways, more broadly, have been considered for therapeutic intervention.	Baresova, Disorders of purine and pyrimidine metabolism, 2012, Molecular Genetics and Metabolism	2	GMPR's relevance for immune-mediated diseases is currently limited, and it's not a primary target in this context.	No specific references found	0
GPR146	G Protein-Coupled Receptor 146	The GPR146 gene provides instructions for making a protein that is part of the G protein-coupled receptor (GPCR) family, which play a role in various cellular processes and are a large class of drug targets. The specific function of GPR146 is not well characterized as of 2021.	There's no direct evidence linking GPR146 to erythroid cells or erythropoiesis.	No specific references found	0	GPR146 is not currently widely used as a biomarker in clinical settings.	No specific references found	0	There's no significant evidence indicating GPR146's value as a blood transcriptional biomarker.	No specific references found	0	There's no significant evidence indicating GPR146's relevance to circulating leukocytes immune biology.	No specific references found	0	Given that GPCRs are a large class of drug targets, GPR146 could potentially be a drug target, but there's no specific evidence of this as of 2021.	Hauser AS, Trends in GPCR drug discovery: new agents, targets and indications, 2017, Nature Reviews Drug Discovery	1	GPR146's therapeutic relevance for immune-mediated diseases is not well established as of 2021.	No specific references found	0
GYPB	Glycophorin B (MNS Blood Group)	The GYPB gene provides instructions for making glycophorin B, a protein found in the membrane of red blood cells. It plays a role in determining the 'S', 's', and 'U' antigens of the MNS blood group system.	GYPB is critically associated with erythroid cells due to its key role in the structure of the red blood cell membrane and in determining blood types within the MNS system.	Blumenfeld OO, Structure and Function of Glycophorin C, 1993, Biochimica et Biophysica Acta (BBA) - Biomembranes	10	GYPB is not typically used as a clinical biomarker but is integral to blood typing within the MNS system.	Blumenfeld OO, Structure and Function of Glycophorin C, 1993, Biochimica et Biophysica Acta (BBA) - Biomembranes	3	Given its role in red blood cell function, GYPB could potentially serve as a blood transcriptional biomarker for conditions that affect red blood cell morphology or blood typing.	No specific references found	2	GYPB does not have significant relevance to circulating leukocytes immune biology.	No specific references found	0	GYPB is not a typical drug target as of 2021.	No specific references found	0	GYPB's relevance for immune-mediated diseases is currently limited, and it's not a primary target in this context.	No specific references found	0
GYPE	Glycophorin E (MNS Blood Group)	The GYPE gene provides instructions for making glycophorin E, a protein found in the membrane of red blood cells. This gene is typically silent, but it can contribute to the MNS blood group system in certain contexts.	As it potentially contributes to the MNS blood group system, GYPE may have some relevance to erythroid cells. However, this gene is typically silent, limiting its association with erythropoiesis.	No specific references found	2	Given that GYPE is typically silent, it is not used as a biomarker in clinical settings.	No specific references found	0	Given that GYPE is typically silent, it is not likely to serve as a blood transcriptional biomarker.	No specific references found	0	There's no significant evidence indicating GYPE's relevance to circulating leukocytes immune biology.	No specific references found	0	GYPE is not a well-known drug target as of 2021.	No specific references found	0	GYPE's therapeutic relevance for immune-mediated diseases is not well established as of 2021.	No specific references found	0
IFITL1	Interferon Induced Transmembrane Protein Like 1	The IFITL1 gene provides instructions for making a protein that is thought to be involved in immune response, specifically in response to viral infections, due to its induction by interferons.	The association of IFITL1 with erythroid cells or erythropoiesis is unknown.	No specific references found	0	IFITL1 is not currently widely used as a biomarker in clinical settings.	No specific references found	0	Due to the lack of extensive research, the potential of IFITL1 as a blood transcriptional biomarker is currently uncertain.	No specific references found	1	IFITL1 may be relevant to circulating leukocytes immune biology due to its induction by interferons, molecules integral to immune responses to pathogens.	No specific references found	2	IFITL1 is not currently known as a drug target as of my knowledge cutoff.	No specific references found	0	The potential relevance of IFITL1 for immune-mediated diseases is uncertain due to its suggested role in immune response, but specific applications are currently unknown.	No specific references found	1
KRT1	Keratin 1	The KRT1 gene provides instructions for making keratin 1, a protein that is a crucial component of the intermediate filaments in epithelial cells, which provide strength and resilience to the skin.	KRT1 is not associated with erythroid cells or erythropoiesis, as it is primarily expressed in the epidermis.	No specific references found	0	Mutations in KRT1 have been used as a genetic marker for certain skin disorders, including epidermolytic hyperkeratosis.	Cheng J, Keratin 1 gene mutation detected in epidermolytic ichthyosis, 2020, Experimental and Therapeutic Medicine	7	Given its association with skin conditions, KRT1 could potentially serve as a transcriptional biomarker for certain skin diseases.	Cheng J, Keratin 1 gene mutation detected in epidermolytic ichthyosis, 2020, Experimental and Therapeutic Medicine	4	KRT1 does not have significant relevance to circulating leukocytes immune biology.	No specific references found	0	There is some interest in KRT1 as a potential drug target for disorders of keratinization, including epidermolytic hyperkeratosis.	Sybert VP, Cyclic ichthyosis with epidermolytic hyperkeratosis: A phenotype conferred by mutations in the 2B domain of keratin K1, 1999, American Journal of Human Genetics	6	The relevance of KRT1 for immune-mediated diseases is currently limited, as it is primarily associated with skin conditions.	No specific references found	1
MARCH8	Membrane Associated Ring-CH-Type Finger 8	The MARCH8 gene provides instructions for making a protein that is part of the membrane-associated RING-CH (MARCH) family. It is an E3 ubiquitin-protein ligase that plays a role in the control of cell surface expression. It has the ability to ubiquitinate and down-regulate certain receptor proteins from the cell surface.	Limited evidence suggests MARCH8 may have some influence on erythroid cells or erythropoiesis, but it's not a key gene in this process.	No specific references found	2	MARCH8 is not currently used as a biomarker in clinical settings.	No specific references found	0	There is no significant evidence indicating MARCH8's value as a blood transcriptional biomarker.	No specific references found	0	MARCH8's function in modulating cell surface receptors may have some impact on leukocyte biology, but its specific relevance needs further research.	No specific references found	3	The role of MARCH8 in receptor down-regulation makes it a potential drug target, particularly in diseases related to immune response or cell signaling.	No specific references found	4	The role of MARCH8 in down-regulating immune-related receptors could suggest a potential therapeutic relevance for immune-mediated diseases.	No specific references found	4
NFIX	Nuclear Factor I X	The NFIX gene provides instructions for making a protein that binds to DNA and controls the activity of various genes. It's involved in various processes, including development of the brain and the skeletal system.	There's no direct evidence linking NFIX to erythroid cells or erythropoiesis.	No specific references found	0	NFIX is not currently widely used as a biomarker in clinical settings.	No specific references found	0	There's no significant evidence indicating NFIX's value as a blood transcriptional biomarker.	No specific references found	0	There's no significant evidence indicating NFIX's relevance to circulating leukocytes immune biology.	No specific references found	0	Given its role in gene regulation, NFIX could potentially be a drug target, but there's no specific evidence of this as of 2021.	No specific references found	1	NFIX's therapeutic relevance for immune-mediated diseases is not well established as of 2021.	No specific references found	0
OR2W3	Olfactory Receptor Family 2 Subfamily W Member 3	The OR2W3 gene belongs to the olfactory receptor gene family, which is responsible for our ability to recognize and distinguish different odors. The specific role of OR2W3 in olfaction is not well characterized as of 2021.	There's no direct evidence linking OR2W3 to erythroid cells or erythropoiesis.	No specific references found	0	OR2W3 is not currently widely used as a biomarker in clinical settings.	No specific references found	0	There's no significant evidence indicating OR2W3's value as a blood transcriptional biomarker.	No specific references found	0	There's no significant evidence indicating OR2W3's relevance to circulating leukocytes immune biology.	No specific references found	0	Given that OR2W3 is an olfactory receptor, it is not typically considered a drug target.	No specific references found	0	OR2W3's therapeutic relevance for immune-mediated diseases is not well established as of 2021.	No specific references found	0
OSBP2	Oxysterol Binding Protein 2	OSBP2 encodes a protein that binds oxysterols, molecules derived from cholesterol that can regulate cholesterol metabolism and transport. OSBP2 likely plays a role in lipid metabolism and transport processes in the cell.	There's no direct evidence linking OSBP2 to erythroid cells or erythropoiesis.	No specific references found	0	OSBP2 is not currently widely used as a biomarker in clinical settings.	No specific references found	0	Given its role in lipid metabolism, OSBP2 could potentially serve as a blood transcriptional biomarker for conditions affecting lipid balance. However, concrete evidence supporting this is lacking.	No specific references found	1	There's no significant evidence indicating OSBP2's relevance to circulating leukocytes immune biology.	No specific references found	0	OSBP2 and other oxysterol binding proteins may potentially serve as drug targets for metabolic disorders related to lipid metabolism.	Luo J, Lipid-sensing nuclear receptors in the pathophysiology and treatment of the metabolic syndrome, 2011, Wiley Interdisciplinary Reviews: Systems Biology and Medicine	4	The therapeutic relevance of OSBP2 for immune-mediated diseases is not well established as of 2021.	No specific references found	0
PLEK2	Pleckstrin 2	PLEK2 encodes a protein that plays a key role in reorganizing the actin cytoskeleton in response to extracellular stimuli, affecting cellular processes such as migration and adhesion.	While PLEK2 is not directly involved in erythropoiesis, its role in cytoskeletal reorganization may have tangential relevance to erythroid cells.	No specific references found	2	PLEK2 is not currently used as a clinical biomarker.	No specific references found	0	PLEK2's role in cytoskeletal reorganization and cell migration could potentially make it a valuable transcriptional biomarker in conditions that involve cell movement.	No specific references found	2	Given its role in actin cytoskeleton reorganization, PLEK2 might have a peripheral relevance to leukocyte biology as these cells rely heavily on actin remodeling for migration and function.	Lin, Q., The actin-binding protein Pleckstrin homology domain-containing family O member 1 dynamically modulates transendothelial migration of leukocytes, 2017, The FASEB Journal	4	As of 2021, PLEK2 is not a well-known drug target.	No specific references found	0	The therapeutic relevance of PLEK2 for immune-mediated diseases is not well established as of 2021.	No specific references found	0
SELENBP1	Selenium Binding Protein 1	SELENBP1 encodes a protein that likely plays a role in the intracellular trafficking of selenium. Lower expression of this protein has been associated with various types of cancers.	There's no direct evidence linking SELENBP1 to erythroid cells or erythropoiesis.	No specific references found	0	Lower expression of SELENBP1 has been used as a biomarker for various types of cancers, including lung and colorectal cancer.	Huang KC, Down-regulated expression of selenium-binding protein 1 in lung adenocarcinoma, 2006, Journal of Molecular Medicine	7	Given its association with cancer, SELENBP1 could potentially serve as a blood transcriptional biomarker for various types of cancers.	Huang KC, Down-regulated expression of selenium-binding protein 1 in lung adenocarcinoma, 2006, Journal of Molecular Medicine	6	There's no significant evidence indicating SELENBP1's relevance to circulating leukocytes immune biology.	No specific references found	0	Given its role in cancer, there is potential for SELENBP1 to be a drug target, but as of 2021, this has not been extensively explored.	No specific references found	1	The therapeutic relevance of SELENBP1 for immune-mediated diseases is not well established as of 2021.	No specific references found	1
SLC14A1	Solute Carrier Family 14 Member 1	The SLC14A1 gene provides instructions for making a protein that functions as a urea transporter, facilitating the movement of urea across cell membranes, especially in the kidneys. It plays an important role in the kidney's ability to concentrate urine.	There's no direct evidence linking SLC14A1 to erythroid cells or erythropoiesis.	No specific references found	0	Some evidence suggests that variants in SLC14A1 are associated with urinary bladder cancer risk, suggesting its potential use as a biomarker.	García-Closas M, A genome-wide association study of bladder cancer identifies a new susceptibility locus within SLC14A1, a urea transporter gene on chromosome 18q12.3, 2011, Human Molecular Genetics	6	Given its role in urea transport, SLC14A1 could potentially serve as a blood transcriptional biomarker for conditions affecting kidney function. However, concrete evidence supporting this is lacking.	No specific references found	2	There's no significant evidence indicating SLC14A1's relevance to circulating leukocytes immune biology.	No specific references found	0	As of 2021, SLC14A1 is not a well-known drug target.	No specific references found	0	The therapeutic relevance of SLC14A1 for immune-mediated diseases is not well established as of 2021.	No specific references found	0
SLC4A1	Solute Carrier Family 4 Member 1 (Diego Blood Group)	The SLC4A1 gene provides instructions for making a protein that is involved in maintaining the proper balance of acids and bases in the body. Mutations in this gene are associated with hereditary spherocytosis, a condition that affects red blood cells.	SLC4A1 is directly linked to erythroid cells, as it is involved in maintaining the shape and survival of red blood cells. Mutations in this gene can lead to hereditary spherocytosis.	Perrotta S, Hereditary spherocytosis, 2008, The Lancet	10	Due to its association with hereditary spherocytosis, SLC4A1 could be used as a biomarker in clinical settings for this disease.	Perrotta S, Hereditary spherocytosis, 2008, The Lancet	7	Given its role in red blood cell function and susceptibility to hereditary spherocytosis, SLC4A1 could serve as a blood transcriptional biomarker for this condition.	Perrotta S, Hereditary spherocytosis, 2008, The Lancet	7	There's no significant evidence indicating SLC4A1's relevance to circulating leukocytes immune biology.	No specific references found	0	SLC4A1 may be a potential drug target for conditions such as hereditary spherocytosis, but further research is needed.	Perrotta S, Hereditary spherocytosis, 2008, The Lancet	4	The therapeutic relevance of SLC4A1 for immune-mediated diseases is not well established as of 2021.	No specific references found	0
SNCA	Synuclein Alpha	The SNCA gene encodes alpha-synuclein, a protein that is abundant in the brain. Misfolded alpha-synuclein forms aggregates in neurons, leading to neurodegeneration. Mutations in this gene are associated with forms of Parkinson's disease.	There's no direct evidence linking SNCA to erythroid cells or erythropoiesis.	No specific references found	0	SNCA gene and its protein product, alpha-synuclein, are currently used as biomarkers in clinical settings, specifically for Parkinson's disease.	Schulz-Schaeffer WJ, The synaptic pathology of alpha-synuclein aggregation in dementia with Lewy bodies, Parkinson's disease and Parkinson's disease dementia, 2010, Acta Neuropathologica	9	Alpha-synuclein encoded by SNCA could potentially serve as a blood transcriptional biomarker for neurodegenerative diseases like Parkinson's.	Malek N, Alpha-synuclein in peripheral tissues and body fluids as a biomarker for Parkinson's disease - a systematic review, 2014, Acta Neurologica Scandinavica	7	There's no significant evidence indicating SNCA's relevance to circulating leukocytes immune biology.	No specific references found	0	Given its role in Parkinson's disease, SNCA is a known drug target for developing therapies against this disease.	Schneider BL, Targeting alpha-synuclein for treating Parkinson's disease: mechanistic and therapeutic considerations, 2015, Lancet Neurology	9	While not directly implicated in immune-mediated diseases, the abnormal aggregation of SNCA in neurodegenerative diseases has immune system consequences.	Harms AS, MHCII is required for alpha-synuclein-induced activation of microglia, CD4 T cell proliferation, and dopaminergic neurodegeneration, 2013, Journal of Neuroscience	3
TMCC2	Transmembrane And Coiled-Coil Domains 2	TMCC2 encodes a protein that likely plays a role in vesicle trafficking, though its specific function isn't fully understood. It's been linked to certain conditions, including some forms of cancer.	There's no direct evidence linking TMCC2 to erythroid cells or erythropoiesis.	No specific references found	0	As of 2021, TMCC2 is not currently widely used as a biomarker in clinical settings.	No specific references found	0	Given its role in vesicle trafficking, TMCC2 could potentially serve as a blood transcriptional biomarker, but as of 2021, there's no strong evidence supporting this.	No specific references found	2	There's no significant evidence indicating TMCC2's relevance to circulating leukocytes immune biology.	No specific references found	0	As of 2021, TMCC2 is not a well-known drug target.	No specific references found	0	The therapeutic relevance of TMCC2 for immune-mediated diseases is not well established as of 2021.	No specific references found	0
TMOD1	Tropomodulin 1	TMOD1 gene encodes Tropomodulin 1, a protein that caps the pointed end of actin filaments preventing both the assembly and disassembly of actin, hence playing a key role in maintaining the length of actin filaments, and is found in erythrocytes and neuronal tissues.	TMOD1 is directly involved in erythroid cells function, playing a key role in maintaining the shape and flexibility of red blood cells.	Fowler VM, Tropomodulin is associated with the free (pointed) ends of the thin filaments in rat skeletal muscle, 1993, Journal of Cell Biology	9	TMOD1 isn't widely used as a biomarker in clinical settings as of 2021.	No specific references found	0	Given its specific expression and role in erythroid cells, TMOD1 might have potential value as a blood transcriptional biomarker related to red blood cell conditions.	Fowler VM, Tropomodulin is associated with the free (pointed) ends of the thin filaments in rat skeletal muscle, 1993, Journal of Cell Biology	4	There's no significant evidence indicating TMOD1's relevance to circulating leukocytes immune biology.	No specific references found	0	As of 2021, TMOD1 is not a well-known drug target.	No specific references found	0	The therapeutic relevance of TMOD1 for immune-mediated diseases is not well established as of 2021.	No specific references found	0
TNS1	Tensin 1	The TNS1 gene encodes a protein that is found in focal adhesions, structures that help cells adhere to their substratum. The protein may be involved in cell migration, proliferation, and signal transduction. Mutations in this gene have been associated with a form of hypertension.	There's no direct evidence linking TNS1 to erythroid cells or erythropoiesis.	No specific references found	0	As of 2021, TNS1 is not currently widely used as a biomarker in clinical settings.	No specific references found	0	Given its role in cell migration and proliferation, TNS1 could potentially serve as a blood transcriptional biomarker, but as of 2021, there's no strong evidence supporting this.	No specific references found	2	There's no significant evidence indicating TNS1's relevance to circulating leukocytes immune biology.	No specific references found	0	Given its role in cell adhesion, there is potential for TNS1 to be a drug target for diseases related to cell adhesion and migration, but as of 2021, this has not been extensively explored.	No specific references found	1	The therapeutic relevance of TNS1 for immune-mediated diseases is not well established as of 2021.	No specific references found	0
TRIM10	Tripartite Motif Containing 10	The TRIM10 gene provides instructions for making a protein that belongs to the tripartite motif family, which are involved in various cellular processes, including cell cycle progression, and cellular defense against viral infection. The exact function of TRIM10 is not fully understood.	TRIM10 is not directly associated with erythroid cells or erythropoiesis.	No specific references found	0	As of 2021, TRIM10 is not currently widely used as a biomarker in clinical settings.	No specific references found	0	Given its role in cell cycle progression and cellular defense, TRIM10 could potentially serve as a blood transcriptional biomarker, but as of 2021, there's no strong evidence supporting this.	No specific references found	2	There's no significant evidence indicating TRIM10's relevance to circulating leukocytes immune biology.	No specific references found	0	As of 2021, TRIM10 is not a well-known drug target.	No specific references found	0	The therapeutic relevance of TRIM10 for immune-mediated diseases is not well established as of 2021.	No specific references found	0
TUBB2A	Tubulin Beta 2A Class IIa	The TUBB2A gene provides instructions for making a protein called beta-2A tubulin, a major component of microtubules, which are structural elements that help cells maintain their shape, assist in the process of cell division, and are involved in the transport of substances within cells.	TUBB2A is not directly associated with erythroid cells or erythropoiesis.	No specific references found	0	TUBB2A is not currently widely used as a biomarker in clinical settings.	No specific references found	0	Given its critical role in cell division and substance transport within cells, TUBB2A could potentially serve as a blood transcriptional biomarker, but as of 2021, there's no strong evidence supporting this.	No specific references found	2	TUBB2A is a ubiquitous gene, playing a key role in cell division and hence could be potentially relevant to circulating leukocytes immune biology, but specific evidence is lacking.	No specific references found	3	Given its key role in cell division, there is potential for TUBB2A to be a drug target for diseases involving dysregulated cell division, but as of 2021, this has not been extensively explored.	No specific references found	1	The therapeutic relevance of TUBB2A for immune-mediated diseases is not well established as of 2021.	No specific references found	0
XK	X-linked Kx blood group	XK is involved in the Kell blood group system and its mutations can lead to McLeod syndrome, characterized by acanthocytosis and certain neurological abnormalities. XK is involved in maintaining the structural integrity of red blood cells.	Given its function in maintaining the integrity of red blood cells, XK is directly associated with erythroid cells.	Russo D, Understanding the pathogenesis of McLeod syndrome, 2010, Transfusion Clinique et Biologique	9	XK is not widely used as a clinical biomarker as of 2021, but its mutations can lead to McLeod syndrome.	Russo D, Understanding the pathogenesis of McLeod syndrome, 2010, Transfusion Clinique et Biologique	5	Given its role in red blood cell integrity, XK could potentially serve as a blood transcriptional biomarker for conditions involving red blood cells, such as McLeod syndrome.	Russo D, Understanding the pathogenesis of McLeod syndrome, 2010, Transfusion Clinique et Biologique	6	There's no significant evidence indicating XK's relevance to circulating leukocytes immune biology.	No specific references found	0	As of 2021, XK is not a well-known drug target.	No specific references found	0	The therapeutic relevance of XK for immune-mediated diseases is not well established as of 2021.	No specific references found	0
CLAUDE
ALAS2	Aminolevulinate Delta Synthase 2	Provides instructions for making an enzyme called 5'-aminolevulinate synthase 2 or ALAS2. This enzyme is required for the production of heme, an important component of red blood cells that carries oxygen to tissues.	ALAS2 is highly expressed in erythroid progenitors and essential for heme biosynthesis.	Harigae, A novel compound heterozygous mutation in the ALAS2 gene responsible for congenital sideroblastic anemia, 2016, Ann Hematol	10	ALAS2 is used as a biomarker and therapeutic target for X- linked sideroblastic anemia.	Miana-Mena, Targeting ALAS2 for the treatment of sideroblastic anemias, 2021, Blood Adv	8	ALAS2 may have potential as a biomarker due to its central role in erythropoiesis, however more research is needed.	Zhang, Expression of the human ferrochelatase gene encoding ALAS2 is modulated by Sp1 acting at a site 300 base pairs upstream from the transcription start site, 1996, Gene	6	Limited relevance to circulating leukocytes. ALAS2 is erythroid-specific.	Harigae, A novel compound heterozygous mutation in the ALAS2 gene responsible for congenital sideroblastic anemia, 2016, Ann Hematol	1	ALAS2 is a known drug target for pyridoxal phosphate and iron chelation in X-linked sideroblastic anemia.	Miana-Mena, Targeting ALAS2 for the treatment of sideroblastic anemias, 2021, Blood Adv	7	ALAS2 is relevant for immune-mediated hemolytic anemias.	Harigae, A novel compound heterozygous mutation in the ALAS2 gene responsible for congenital sideroblastic anemia, 2016, Ann Hematol	5
BCL2L1	BCL2 Like 1	Encodes a member of the BCL-2 protein family. BCL-2 family members form hetero- or homodimers and act as anti- or pro-apoptotic regulators that are involved in a wide variety of cellular activities. This protein specifically inhibits apoptosis.	No evidence that BCL2L1 is associated with erythroid cells or erythropoiesis.	No references found	0	BCL2L1 may have potential as a biomarker due to its central role in regulating apoptosis, however more research is needed.	Hatok, The anti_apoptotic protein Bcl_xL in neuroprotection and neuroregeneration, 2009, Journal of Cellular and Molecular Medicine	6	BCL2L1 may have potential as a biomarker due to its central role in regulating apoptosis, however more research is needed.	No references found	6	BCL2L1 is expressed in leukocytes and regulates apoptosis, so is relevant for immune biology.	Trisciuoglio, The multifaceted role of Bcl-2 family members in lymphocytes development and functions, 2016, IUBMB Life	8	BCL2L1 is a known drug target, and BCL2 inhibitors are used or studied for cancer treatments.	Olivia, An Update on BCL-2 Inhibitors for the Treatment of Chronic Lymphocytic Leukemia, 2020, Targeted Oncology	9	BCL2L1 is therapeutically relevant for immune-mediated diseases due to its role regulating apoptosis in lymphocytes.	Adams, Therapeutic Targeting of Antiapoptotic BCL-2 Family Members in Autoimmunity and Allergy: Opportunities and Challenges, 2018, Front Immunol	7
BPGM	Bisphosphoglycerate Mutase	Encodes an enzyme involved in the synthesis of 2,3-bisphosphoglycerate (2,3-BPG). 2,3-BPG plays an important role in oxygen transport and release in hemoglobin.	BPGM is highly expressed in erythroid cells and essential for erythropoiesis.	Forester, The enzymology of 2,3-bisphosphoglycerate metabolism in erythrocytes. A review, 1985, Biochem Soc Trans	9	Limited evidence that BPGM is used as a biomarker. It may be relevant for anemia or hypoxia detection but more research is needed.	Lukina, Activity of the erythrocyte 2,3-bisphosphoglycerate mutase and synthesis of 2,3-bisphosphoglycerate in chronic obstructive bronchitis complicated by polycythemia, 1983, Probl Gematol Pereliv Krovi	5	BPGM may have potential as a biomarker due to its role regulating oxygen affinity of hemoglobin, however more validation is needed.	No references found	5	No evidence that BPGM is relevant for circulating leukocytes immune biology.	No references found	0	No evidence that BPGM is a known drug target.	No references found	0	BPGM may be relevant for conditions like anemia or hypoxia, however more research is needed.	No references found	3
C14ORF45	chromosome 14 open reading frame 45	encodes a protein of unknown function	No evidence that C14ORF45 is associated with erythroid cells or erythropoiesis.	No references found	0	No evidence that C14ORF45 is currently used as a biomarker	No references found	0	No evidence that C14ORF45 has potential value as a blood transcriptional biomarker	No references found	0	No evidence that C14ORF45 is relevant to circulating leukocytes immune biology	No references found	0	No evidence that C14ORF45 is a known drug target	No references found	0	No evidence that C14ORF45 is therapeutically relevant for immune-mediated diseases	No references found	0
C1ORF128	Chromosome 1 Open Reading Frame 128	Little is known about the protein encoded by this gene.	No evidence that C1ORF128 is associated with erythroid cells or erythropoiesis.	No references found	0	No evidence that C1ORF128 is currently used as a biomarker	No references found	0	No evidence that C1ORF128 has potential value as a blood transcriptional biomarker	No references found	0	No evidence that C1ORF128 is relevant to circulating leukocytes immune biology	No references found	0	No evidence that C1ORF128 is a known drug target	No references found	0	No evidence that C1ORF128 is therapeutically relevant for immune-mediated diseases	No references found	0
CA1	Carbonic Anhydrase 1	Encodes a cytosolic enzyme that catalyzes the reversible hydration of carbon dioxide. It is involved in processes like respiration, maintenance of acid-base balance,bicarbonate reabsorption and bone resorption.	Carbonic anhydrases, including CA1, are expressed in erythroid cells and involved in erythropoiesis.	Nakhoul, The expression of carbonic anhydrase I and II in mature erythroid cells and bone marrow erythroid precursors, 2001, Blood Cells, Molecules, and Diseases	8	CA1 can be used as a biomarker for certain conditions like PBC and erythrocytic disorders, however use is limited.	Pukeemal, Analysis of carbonic anhydrase-I expression patterns in Hepatocellular carcinoma and Primary Biliary Cholangitis patient serum, 2021, Open Forum Infectious Diseases	5	CA1 may have potential as a biomarker, however more research is needed.	No references found	3	CA1 is expressed in some circulating immune cells like monocytes, so may have some relevance to immune biology, though limited.	Vullo, Carbonic Anhydrase Inhibitors. Inhibition of the Transmembranous and Cytosolic Isozymes, 2013, J Enzyme Inhib Med Chem	4	Carbonic anhydrase inhibitors that target CA1 are used or studied as treatments for conditions like glaucoma, epilepsy, and cancer.	Vullo, Carbonic Anhydrase Inhibitors. Inhibition of the Transmembranous and Cytosolic Isozymes, 2013, J Enzyme Inhib Med Chem	8	CA1 could potentially be relevant for managing acid-base balance or bone resorption in immune-mediated diseases, however more research is needed.	No references found	4
EPB42	Erythrocyte Membrane Protein Band 4.2	Encodes a structural protein found on the red blood cell membrane. It helps link the membrane cytoskeleton to the membrane skeleton, providing the red blood cell with its structure and shape.	EPB42 is exclusively expressed in erythroid cells and essential for erythrocyte structure and development.	Cole-Tobian, Domain organization and phylogenetic analysis of proteins from the Band 4.1 superfamily, 2005, Journal of Molecular Evolution	10	No evidence that EPB42 is currently used as a biomarker	No references found	0	EPB42 may have potential as a biomarker for red blood cell disorders due to its essential role in erythrocyte structure, however more research is needed.	No references found	3	No evidence that EPB42 is relevant to circulating leukocytes immune biology	No references found	0	No evidence that EPB42 is a known drug target	No references found	0	EPB42 could potentially be relevant for conditions affecting erythrocyte structure or development, however more research is needed.	No references found	2
FAM46C	Family With Sequence Similarity 46 Member C	Encodes a protein that belongs to the FAM46 family of proteins. The function of this protein is unclear.	No evidence that FAM46C is associated with erythroid cells or erythropoiesis.	No references found	0	No evidence that FAM46C is currently used as a biomarker	No references found	0	No evidence that FAM46C has potential value as a blood transcriptional biomarker	No references found	0	No evidence that FAM46C is relevant to circulating leukocytes immune biology	No references found	0	No evidence that FAM46C is a known drug target	No references found	0	No evidence that FAM46C is therapeutically relevant for immune-mediated diseases	No references found	0
FECH	Ferrochelatase	Provides instructions for making an enzyme called ferrochelatase. Ferrochelatase is the last enzyme in the pathway that converts porphobilinogen into heme. Heme is an iron-containing molecule that is essential for many proteins and processes, including transporting oxygen in red blood cells.	FECH is highly expressed in erythroid cells and essential for heme biosynthesis during erythropoiesis.	Agrawal, Understanding ferrochelatase and anemia, 2013, Hematol Oncol Stem Cell Ther	10	FECH deficiency can be used as a biomarker for erythropoietic protoporphyria and other porphyrias.	Whatley SD, et al. Diagnostic strategies for autosomal dominant acute porphyrias: Retrospective analysis of 467 unrelated patients referred for mutational analysis of the HMBS, CPOX, or FECH gene. Clin Chem. 2009	9	FECH may have potential as a biomarker for red blood cell disorders due to its role in heme biosynthesis, however more research is needed for broader applications.	No references found	5	No evidence that FECH is relevant to circulating leukocytes immune biology	No references found	0	No evidence that FECH is a known drug target	No references found	0	FECH deficiency could potentially be relevant for certain red blood cell or porphyrias disorders, however more research is needed for broader relevance to immune-mediated diseases.	No references found	4
GMPR	Guanosine Monophosphate Reductase	Encodes an enzyme that catalyzes the irreversible NADPH-dependent reductive deamination of GMP to IMP in the de novo purine nucleotide biosynthetic pathway.	No evidence that GMPR is associated with erythroid cells or erythropoiesis.	No references found	0	No evidence that GMPR is currently used as a biomarker	No references found	0	No evidence that GMPR has potential value as a blood transcriptional biomarker	No references found	0	No evidence that GMPR is relevant to circulating leukocytes immune biology	No references found	0	Azaserine, an inhibitor of GMPR, has been studied as an anticancer drug, though with limited success. Otherwise, no evidence that GMPR is a known drug target.	No references found	2	No evidence that GMPR is therapeutically relevant for immune-mediated diseases	No references found	0
GPR146	G Protein-Coupled Receptor 146	Encodes a G protein-coupled receptor. The specific function of this receptor is unknown.	No evidence that GPR146 is associated with erythroid cells or erythropoiesis.	No references found	0	No evidence that GPR146 is currently used as a biomarker	No references found	0	No evidence that GPR146 has potential value as a blood transcriptional biomarker	No references found	0	No evidence that GPR146 is relevant to circulating leukocytes immune biology	No references found	0	No evidence that GPR146 is a known drug target	No references found	0	No evidence that GPR146 is therapeutically relevant for immune-mediated diseases	No references found	0
GYPB	Glycophorin B	Encodes a sialoglycoprotein found on the surface of red blood cells. Glycophorins are a family of receptors that contain sialic acid residues and are believed to be involved in a number of cellular adhesion interactions.	Highly expressed on erythroid cells, GYPB is essential for red blood cell membrane structure and glycoprotein synthesis during erythropoiesis.	Merry, Glycophorin B and the extracellular matrix of the red cell membrane skeleton, 1982, Journal of Ultrastructure Research	10	GYPB can be used as a biomarker to detect certain blood group antigens, however use is currently limited.	Issitt PD, Applied Blood Group Serology, 3rd ed, 1997, Montgomery Scientific Publications, USA	5	GYPB may have potential as a biomarker for red blood cell disorders or as a marker of hematopoietic precursors, however more research is needed.	No references found	3	No evidence that GYPB is relevant to circulating leukocytes immune biology	No references found	0	No evidence that GYPB is a known drug target	No references found	0	GYPB could potentially be relevant for conditions affecting erythrocyte membrane or development, however more research is needed.	No references found	2
GYPE	Glycophorin E	Encodes a sialoglycoprotein found on the surface of red blood cells. Glycophorins are a family of receptors that contain sialic acid residues and are believed to be involved in a number of cellular adhesion interactions.	Highly expressed on erythroid cells, GYPE is essential for red blood cell membrane structure and glycoprotein synthesis during erythropoiesis.	No reference found	8	No evidence that GYPE is currently used as a biomarker	No references found	0	GYPE may have potential as a biomarker for red blood cell disorders or as a marker of hematopoietic precursors, however more research is needed.	No references found	4	No evidence that GYPE is relevant to circulating leukocytes immune biology	No references found	0	No evidence that GYPE is a known drug target	No references found	0	GYPE could potentially be relevant for conditions affecting erythrocyte membrane or development, however more research is needed.	No references found	2
IFIT1L	Interferon Induced Protein With Tetratricopeptide Repeats 1 Like	A non-coding RNA gene. It likely does not encode a functional protein.	No evidence that IFIT1L is associated with erythroid cells or erythropoiesis.	No references found	0	No evidence that IFIT1L is currently used as a biomarker	No references found	0	No evidence that IFIT1L has potential value as a blood transcriptional biomarker	No references found	0	No evidence that IFIT1L is relevant to circulating leukocytes immune biology	No references found	0	No evidence that IFIT1L is a known drug target	No references found	0	No evidence that IFIT1L is therapeutically relevant for immune-mediated diseases	No references found	0
KRT1	Keratin 1	Encodes a member of the keratin family, which are fibrous proteins that form the structural framework of epithelial cells. Keratins are divided into two groups: type I (acidic) and type II (neutral to basic). The encoded protein is a type II keratin, which forms heterodimers with type I keratins to produce a keratin filament. Keratin filaments are involved maintaining the structural integrity of …	Keratins are expressed in epithelial cells, with limited evidence of expression or function in erythroid cells.	Karantza, Keratins in health and cancer: more than mere epithelial cell markers, 2011, Oncogene	1	Keratin proteins are used as biomarkers to characterize and differentiate epithelial tumors in clinical settings.	Karantza, Keratins in health and cancer: more than mere epithelial cell markers, 2011, Oncogene	8	KRT1 may have potential as a biomarker for certain epithelial or epithelial-derived conditions, however, more research is needed for relevance to hematology or immunology.	No references found	3	No evidence that KRT1 is relevant to circulating leukocytes immune biology	No references found	0	No evidence that KRT1 is a known drug target	No references found	0	No evidence that KRT1 is therapeutically relevant for immune-mediated diseases	No references found	0
2023-03-08	Membrane Associated Ring-CH-Type Finger 8	E3 ubiquitin ligase involved in regulation of MHC class II expression. Mediates ubiquitination of MHC class II, promoting endocytosis and subsequent lysosomal degradation.	No evidence that MARCH8 is associated with erythroid cells	No references found	0	No evidence that MARCH8 is currently used as a biomarker	No references found	0	MARCH8 may have potential as a biomarker due its role regulating MHC class II, however more research is needed	No references found	3	MARCH8 is involved in regulation MHC class II expression on antigen presenting cells, so relevant for immune biology.	Pierce, The Role of MHC Class II Ubiquitination in Antigen Presentation., 2018, Front Immunol	7	No evidence that MARCH8 is a known drug target	No references found	0	MARCH8 may be relevant for immune-mediated diseases due to its role regulating MHC class II, however more research is needed	No references found	5
NFIX	Nuclear Factor I X	Encodes a member of the nuclear factor I (NFI) transcription factor family. NFI proteins bind as homodimers or heterodimers to the palindromic consensus sequence 5'-YGGC(T/C)GGC-3'. They activate transcription initiation at some gene promoters and repress others.	No evidence that NFIX is associated with erythroid cells or erythropoiesis.	No references found	0	No evidence that NFIX is currently used as a biomarker	No references found	0	NFIX expression may have potential as a biomarker, however, more research is needed.	No references found	3	No evidence that NFIX is relevant to circulating leukocytes immune biology	No references found	0	No evidence that NFIX is a known drug target	No references found	0	No evidence that NFIX is therapeutically relevant for immune-mediated diseases	No references found	0
OR2W3	Olfactory Receptor Family 2 Subfamily W Member 3	Encodes a protein that belongs to the G-protein coupled receptor 1 family. Olfactory receptors are believed to play a role in the detection of odorants in the nose.	No evidence that OR2W3 is associated with erythroid cells or erythropoiesis.	No references found	0	No evidence that OR2W3 is currently used as a biomarker	No references found	0	No evidence that OR2W3 has potential value as a blood transcriptional biomarker	No references found	0	No evidence that OR2W3 is relevant to circulating leukocytes immune biology	No references found	0	No evidence that OR2W3 is a known drug target	No references found	0	No evidence that OR2W3 is therapeutically relevant for immune-mediated diseases	No references found	0
OSBP2	Oxysterol Binding Protein 2	Encodes a member of the oxysterol-binding protein (OSBP) family. Members of this family are involved in lipid transport and metabolism. The encoded protein has been found complexed with oxysterols, cyclic nucleotides, and proteins involved in vesicular transport and signal transduction.	No evidence that OSBP2 is associated with erythroid cells or erythropoiesis.	No references found	0	No evidence that OSBP2 is currently used as a biomarker	No references found	0	OSBP2 expression may have potential as a biomarker, however, more research is needed.	No references found	3	No evidence that OSBP2 is relevant to circulating leukocytes immune biology	No references found	0	No evidence that OSBP2 is a known drug target	No references found	0	No evidence that OSBP2 is therapeutically relevant for immune-mediated diseases	No references found	0
PLEK2	Pleckstrin 2	Encodes a protein that binds phosphoinositides and is thought to play a role in signal transduction and cytoskeleton reorganization. This protein interacts with other signaling proteins containing phosphoinositide-binding domains and may link the actin cytoskeleton to extracellular signals by regulating the localization of key signaling proteins.	No evidence that PLEK2 is associated with erythroid cells or erythropoiesis.	No references found	0	No evidence that PLEK2 is currently used as a biomarker	No references found	0	PLEK2 expression may have potential as a biomarker, however, more research is needed.	No references found	3	PLEK2 is expressed in some leukocytes and involved in immune signaling pathways, so may have some relevance to immune biology.	Abram, Pleckstrin 2 regulates phagocytosis in macrophages by integrating phosphoinositide and calcium signaling, 2007, J Cell Sci	5	No evidence that PLEK2 is a known drug target	No references found	0	PLEK2 could potentially be relevant for certain immune-mediated diseases due to its role in immune signaling, however more research is needed.	No references found	4
SELENBP1	Selenium Binding Protein 1	Encodes a protein that binds selenium and may be involved in incorporation of selenium into proteins. Selenium is an important trace element and is incorporated into proteins as selenocysteine.	No evidence that SELENBP1 is associated with erythroid cells or erythropoiesis.	No references found	0	No evidence that SELENBP1 is currently used as a biomarker	No references found	0	SELENBP1 expression may have potential as a biomarker, however, more research is needed.	No references found	3	No evidence that SELENBP1 is relevant to circulating leukocytes immune biology	No references found	0	No evidence that SELENBP1 is a known drug target	No references found	0	SELENBP1 could potentially be relevant for managing selenium deficiency, however more research is needed for relevance to immune-mediated diseases.	No references found	2
SLC14A1	Solute Carrier Family 14 Member 1	Encodes a urea transporter found on the cell membrane of kidney tubules and red blood cells. Urea transporters regulate concentrations of urea in tissues and body fluids. They may help prevent the rise of urea concentration in critical compartments such as the brain.	SLC14A1 is expressed in erythroid cells and involved in the transport of urea across the red blood cell membrane.	Bagnasco, The urea transporter and urea-selective channels in erythrocytes: Can they be potential biomarkers?, 2019, Biochimica et Biophysica Acta	8	Limited evidence that SLC14A1 is used as a biomarker. It could potentially be relevant as a marker of renal function but more research is needed.	Bagnasco, The urea transporter and urea-selective channels in erythrocytes: Can they be potential biomarkers?, 2019, Biochimica et Biophysica Acta	4	SLC14A1 expression may have potential as a biomarker, however more research is needed.	No references found	4	No evidence that SLC14A1 is relevant to circulating leukocytes immune biology	No references found	0	SLC14A1 inhibitors are being studied for potential use in treating hyperammonemia and liver disease, however clinical use is limited.	No reference found	5	SLC14A1 could be relevant for conditions like hyperammonemia that can impact red blood cells, however more research is needed for broader relevance to immune-mediated diseases.	No references found	3
SLC4A1	Solute Carrier Family 4 Member 1	Encodes an anion exchanger that regulates intracellular and extracellular pH by exchanging chloride, bicarbonate, and carbonate anions across the cell membrane. It is expressed in erythrocytes where it has an important role in blood oxygen transport and pH regulation.	SLC4A1 is highly expressed in erythroid cells where it maintains pH balance and facilitates oxygen transport in red blood cells.	Isaksen, Characterization of new promising bicarbonate isotope bioprobe 13C-NaH13CO3 for cancer diagnosis, 1981, Lymphology	10	SLC4A1 is used as a biomarker and therapeutic target in sickle cell disease and other red blood cell disorders.	Isaksen, Characterization of new promising bicarbonate isotope bioprobe 13C-NaH13CO3 for cancer diagnosis, 1981, Lymphology	8	SLC4A1 may have potential as a biomarker due to its critical role in red blood cell physiology.	No references found	7	No evidence that SLC4A1 is relevant to circulating leukocytes immune biology	No references found	0	No evidence that SLC4A1 is a known drug target	No references found	0	SLC4A1 could potentially be relevant for pH or oxygen balance disorders that affect red blood cells, however more research is needed for broader relevance to immune-mediated diseases.	No references found	4
SNCA	Synuclein Alpha	Encodes a presynaptic protein found throughout the nervous system and involved in regulating neurotransmitter release. Accumulation and aggregation of this protein in neurons is a hallmark of neurodegenerative disorders like Parkinson's disease.	No evidence that SNCA is associated with erythroid cells or erythropoiesis.	No references found	0	SNCA is used as a biomarker for Parkinson's disease and other synucleinopathies in clinical settings.	Kaur P, Synucleinopathies: Pathological Accumulation of Synuclein Impairs Movement,2019, Front Aging Neurosci	7	SNCA may have potential as a biomarker for certain neurological conditions, however more research is needed for broader applications.	No references found	6	No evidence that SNCA is relevant to circulating leukocytes immune biology	No references found	0	SNCA is a known drug target, and therapies aimed at reducing SNCA aggregation are being studied for Parkinson's disease and other synucleinopathies.	Dehay, Targeting _-synuclein for Parkinson's disease: Mechanistic and therapeutic considerations, 2015, Movement Disorders	8	SNCA could potentially be relevant for managing neurological symptoms in certain immune-mediated conditions, however more research is needed.	No references found	4
TMCC2	Transmembrane and Coiled-Coil Domain Family Member 2	Little is known about the function of this gene.	No evidence that TMCC2 is associated with erythroid cells or erythropoiesis.	No references found	0	No evidence that TMCC2 is currently used as a biomarker	No references found	0	No evidence that TMCC2 has potential value as a blood transcriptional biomarker	No references found	0	No evidence that TMCC2 is relevant to circulating leukocytes immune biology	No references found	0	No evidence that TMCC2 is a known drug target	No references found	0	No evidence that TMCC2 is therapeutically relevant for immune-mediated diseases	No references found	0
TMOD1	Tropomodulin 1	Encodes tropomodulin, an actin-capping protein that binds to the slow-growing (pointed) end of actin filaments. Tropomodulins are involved in the regulation of actin filament lengths which is important for cell morphology and movement.	No evidence that TMOD1 is associated with erythroid cells or erythropoiesis.	No references found	0	No evidence that TMOD1 is currently used as a biomarker	No references found	0	TMOD1 expression may have potential as a biomarker, however, more research is needed.	No references found	3	TMOD1 is expressed in leukocytes and involved in cytoskeletal dynamics, so may have some relevance to immune cell biology and function.	Celestine, Tropomodulins and tropomyosins: How do they interact to regulate cytoskeleton dynamics?, 2020, European Biophysics Journal	6	No evidence that TMOD1 is a known drug target	No references found	0	TMOD1 could potentially be relevant for conditions affecting leukocyte motility or morphology, however more research is needed.	No references found	4
TNS1	Tensin 1	Encodes a focal adhesion protein involved in linking the extracellular matrix to the actin cytoskeleton. This protein plays an important role in cell adhesion, migration and cytoskeletal organization.	No evidence that TNS1 is associated with erythroid cells or erythropoiesis.	No references found	0	No evidence that TNS1 is currently used as a biomarker	No references found	0	TNS1 expression may have potential as a biomarker, however, more research is needed.	No references found	3	TNS1 is expressed in leukocytes and involved in cell adhesion and cytoskeletal regulation, so is relevant for immune biology.	Shin, HER2 stabilizes tensin1 protein expression through miR-125b and promotes cancer cell migration, 2013, BMB Rep	6	No evidence that TNS1 is a known drug target	No references found	0	TNS1 could potentially be relevant for conditions affecting leukocyte adhesion or migration, however more research is needed.	No references found	4
TRIM10	Tripartite motif containing 10	Encodes an E3 ubiquitin ligase that belongs to the TRIM family. TRIM proteins play roles in many cellular processes, including cell proliferation, differentiation, development, oncogenesis, and apoptosis.	No evidence that TRIM10 is associated with erythroid cells or erythropoiesis.	No references found	0	No evidence that TRIM10 is currently used as a biomarker	No references found	0	TRIM10 expression may have potential as a biomarker, however, more research is needed.	No references found	3	TRIM10 is expressed in leukocytes and involved in regulating immune signaling pathways, so is relevant for immune biology.	Wang, TRIM10 regulates TLR2-mediated inflammatory response in macrophages by polyubiquitinating TAK1 and promoting its K63-linked ubiquitination, 2021, FASEB J	7	No evidence that TRIM10 is a known drug target	No references found	0	TRIM10 could potentially be relevant for certain immune-mediated conditions due to its role regulating inflammatory responses, however more research is needed.	No references found	5
TUBB2A	Tubulin beta 2A class IIA	Encodes a beta tubulin protein found in microtubules. Microtubules are filamentous cytoskeletal proteins that are involved in intracellular transport and cytokinesis. This tubulin is preferentially expressed in neurons.	No evidence that TUBB2A is associated with erythroid cells or erythropoiesis.	No references found	0	TUBB2A has been used as a biomarker to characterize and differentiate brain tumors in some clinical settings.	Katsel, Comparative Immunohistochemical Analysis of TUBB2A, TUBB3, and OLIG2 in Meningiomas and Their Implications for Classification, 2011, Am J Surg Pathol	7	TUBB2A expression may have potential as a biomarker for certain neurological conditions, however, more research is needed for broader applications.	No references found	6	No evidence that TUBB2A is relevant to circulating leukocytes immune biology	No references found	0	No evidence that TUBB2A is a known drug target	No references found	0	TUBB2A could potentially be relevant for managing neurological symptoms in certain immune-mediated conditions, however more research is needed.	No references found	4
XK	XK Kell Blood Group Complex Subunit-Related Family Member 3	Encodes a kelch-repeat containing protein expressed in erythroid progenitors. It is closely linked to the Kell blood group antigens which are important in blood transfusions.	Limited evidence that XK is expressed in erythroid cells, though more research is needed to determine its function or role in erythropoiesis.	Southgate, The XK-related gene in human erythroid progenitors, 2014, Transfus Med	3	The XK-related protein is being studied as a potential biomarker for certain blood types to improve transfusion safety.	Southgate, The XK-related gene in human erythroid progenitors, 2014, Transfus Med	5	XK expression may have potential as a biomarker, however, more research is needed.	No references found	4	No evidence that XK is relevant to circulating leukocytes immune biology	No references found	0	No evidence that XK is a known drug target	No references found	0	XK could potentially be relevant for blood type incompatibilities, however more research is needed for broader relevance to immune-mediated diseases.	No references found	2

## Sheet: M9.2 - Step 4.1 - Prioritizing 
Gene symbol	Score_Ery GPT4	Score_Ery Claude	Score_Clin BM GPT4	Score_Clin BM Claude	Score_BT BM GPT4	Score_BT BM Claude	Score_Immuno GPT4	Score_Immuno Claude	Score_drug target GPT4	Score_drug target Claude	Score_therapeutic GPT4	Score_therapeutic Claude	Gene symbol	Avg Ery	Avg Clin BM	Avg BT BM	Avg Leuk Biol	Avg Drug T	Avg Ther Rel
ALAS2	10	10	0	8	4	6	0	1	4	7	2	5	ALAS2	10	4	5	0.5	5.5	3.5
BCL2L1	5	0	4	6	5	6	8	8	9	9	7	7	BCL2L1	2.5	5	5.5	8	9	7
BPGM	10	9	0	5	5	5	0	0	0	0	1	3	BPGM	9.5	2.5	5	0	0	2
C14ORF45	0	0	0	0	0	0	0	0	0	0	0	0	C14ORF45	0	0	0	0	0	0
C1ORF128	0	0	0	0	0	0	0	0	0	0	0	0	C1ORF128	0	0	0	0	0	0
CA1	10	8	4	5	5	3	0	4	4	8	1	4	CA1	9	4.5	4	2	6	2.5
EPB42	10	10	0	0	5	3	0	0	4	0	1	2	EPB42	10	0	4	0	2	1.5
FAM46C	0	0	7	0	7	0	0	0	5	0	5	0	FAM46C	0	3.5	3.5	0	2.5	2.5
FECH	10	10	5	9	5	5	0	0	6	0	1	4	FECH	10	7	5	0	3	2.5
GMPR	0	0	0	0	1	0	0	0	2	2	0	0	GMPR	0	0	0.5	0	2	0
GPR146	0	0	0	0	0	0	0	0	1	0	0	0	GPR146	0	0	0	0	0.5	0
GYPB	10	10	3	5	2	3	0	0	0	0	0	2	GYPB	10	4	2.5	0	0	1
GYPE	2	8	0	0	0	4	0	0	0	0	0	2	GYPE	5	0	2	0	0	1
IFITL1	0	0	0	0	1	0	2	0	0	0	1	0	IFITL1	0	0	0.5	1	0	0.5
KRT1	0	1	7	8	4	3	0	0	6	0	1	0	KRT1	0.5	7.5	3.5	0	3	0.5
MARCH8	2	0	0	0	0	3	3	7	4	0	4	5	MARCH8	1	0	1.5	5	2	4.5
NFIX	0	0	0	0	0	3	0	0	1	0	0	0	NFIX	0	0	1.5	0	0.5	0
OR2W3	0	0	0	0	0	0	0	0	0	0	0	0	OR2W3	0	0	0	0	0	0
OSBP2	0	0	0	0	1	3	0	0	4	0	0	0	OSBP2	0	0	2	0	2	0
PLEK2	2	0	0	0	2	3	4	5	0	0	0	4	PLEK2	1	0	2.5	4.5	0	2
SELENBP1	0	0	7	0	6	3	0	0	1	0	1	2	SELENBP1	0	3.5	4.5	0	0.5	1.5
SLC14A1	0	8	6	4	2	4	0	0	0	5	0	3	SLC14A1	4	5	3	0	2.5	1.5
SLC4A1	10	10	7	8	7	7	0	0	4	0	0	4	SLC4A1	10	7.5	7	0	2	2
SNCA	0	0	9	7	7	6	0	0	9	8	3	4	SNCA	0	8	6.5	0	8.5	3.5
TMCC2	0	0	0	0	2	0	0	0	0	0	0	0	TMCC2	0	0	1	0	0	0
TMOD1	9	0	0	0	4	3	0	6	0	0	0	4	TMOD1	4.5	0	3.5	3	0	2
TNS1	0	0	0	0	2	3	0	6	1	0	0	4	TNS1	0	0	2.5	3	0.5	2
TRIM10	0	0	0	0	2	3	0	7	0	0	0	5	TRIM10	0	0	2.5	3.5	0	2.5
TUBB2A	0	0	0	7	2	6	3	0	1	0	0	4	TUBB2A	0	3.5	4	1.5	0.5	2
XK	9	3	5	5	6	4	0	0	0	0	0	2	XK	6	5	5	0	0	1

## Sheet: M9.2 - Step 4.2 - Prioritizing 
Gene symbol	Avg Ery	Avg Clin BM	Avg BT BM	Avg Leuk Biol	Avg Drug T	Avg Ther Rel	SUM of Scores
BCL2L1	2.5	5	5.5	8	9	7	37
ALAS2	10	4	5	0.5	5.5	3.5	28.5
SLC4A1	10	7.5	7	0	2	2	28.5
CA1	9	4.5	4	2	6	2.5	28
FECH	10	7	5	0	3	2.5	27.5
SNCA	0	8	6.5	0	8.5	3.5	26.5
BPGM	9.5	2.5	5	0	0	2	19
EPB42	10	0	4	0	2	1.5	17.5
GYPB	10	4	2.5	0	0	1	17.5
XK	6	5	5	0	0	1	17
SLC14A1	4	5	3	0	2.5	1.5	16
KRT1	0.5	7.5	3.5	0	3	0.5	15
MARCH8	1	0	1.5	5	2	4.5	14
TMOD1	4.5	0	3.5	3	0	2	13
FAM46C	0	3.5	3.5	0	2.5	2.5	12
TUBB2A	0	3.5	4	1.5	0.5	2	11.5
PLEK2	1	0	2.5	4.5	0	2	10
SELENBP1	0	3.5	4.5	0	0.5	1.5	10
TRIM10	0	0	2.5	3.5	0	2.5	8.5
GYPE	5	0	2	0	0	1	8
TNS1	0	0	2.5	3	0.5	2	8
OSBP2	0	0	2	0	2	0	4
GMPR	0	0	0.5	0	2	0	2.5
IFITL1	0	0	0.5	1	0	0.5	2
NFIX	0	0	1.5	0	0.5	0	2
TMCC2	0	0	1	0	0	0	1
GPR146	0	0	0	0	0.5	0	0.5
C14ORF45	0	0	0	0	0	0	0
C1ORF128	0	0	0	0	0	0	0
OR2W3	0	0	0	0	0	0	0
Gene symbol	Avg Ery	Avg Clin BM	Avg BT BM	Avg Leuk Biol	Avg Drug T	Avg Ther Rel	SUM of Scores
BCL2L1	2.5	5	5.5	8	9	7	37
BPGM	9.5	2.5	5	0	0	2	19
TMOD1	4.5	0	3.5	3	0	2	13
TRIM10	0	0	2.5	3.5	0	2.5	8.5
OSBP2	0	0	2	0	2	0	4
IFITL1	0	0	0.5	1	0	0.5	2
GPR146	0	0	0	0	0.5	0	0.5

## Sheet: M9.2 - Step 4.3 - Prioritizing 
Gene symbol	Avg Ery	Avg Clin BM	Avg BT BM	Avg Leuk Biol	Avg Drug T	Avg Ther Rel
BCL2L1	2.5	5	5.5	8	9	7
ALAS2	10	4	5	0.5	5.5	3.5
SLC4A1	10	7.5	7	0	2	2
CA1	9	4.5	4	2	6	2.5
FECH	10	7	5	0	3	2.5

## Sheet: M9.2 - Step 5 - Fact-checking s
Model	Gene symbol	Gene Name	Function		Comment_Ery	References_Ery	Score_Ery	Comment_Clin BM	References_Clin BM	Score_Clin BM	Comment_BT BM	References_BT BM	Score_BT BM	Comment_Immuno	References_Immuno	Score_Immuno	Comment_drug target	References_drug target	Score_drug target	Comment_therapeutic	References_therapeutic	Score_therapeutic	NA
GPT4	BCL2L1	BCL2 Like 1	The BCL2L1 gene provides instructions for making a protein that plays a crucial role in preventing apoptosis, or programmed cell death. It is part of the Bcl-2 protein family and exists in two forms, Bcl-xL and Bcl-xS, which have opposite effects on cell survival.		BCL2L1 does have relevance to erythroid cells as it plays a role in controlling cell death, but not specific to erythropoiesis.	De Maria, bcl-2 and bcl-x expression in short-term cultures of peripheral blood erythroblasts, 1996, British Journal of Haematology	5	BCL2L1 is not generally used as a biomarker in clinical settings but its expression levels may be of interest in certain malignancies.	Boise, bcl-x, a bcl-2-related gene that functions as a dominant regulator of apoptotic cell death, 1993, Cell	4	BCL2L1 could potentially be used as a blood transcriptional biomarker for diseases associated with apoptosis dysregulation, including some cancers.	Oltersdorf, An inhibitor of Bcl-2 family proteins induces regression of solid tumours, 2005, Nature	5	BCL2L1 is very relevant to circulating leukocytes immune biology due to its role in apoptosis, which is crucial in the lifespan and function of immune cells.	Sedlak, Multiple Bcl-2 family members demonstrate selective dimerizations with Bax, 1995, PNAS	8	BCL2L1 is a known drug target, particularly in cancer therapy, where strategies are being developed to inhibit its anti-apoptotic function.	Oltersdorf, An inhibitor of Bcl-2 family proteins induces regression of solid tumours, 2005, Nature	9	BCL2L1 may be therapeutically relevant for immune-mediated diseases given the role of apoptosis in immune cell function and autoimmunity.	Hughes, Reconstitution of the costimulatory function of human B cells expressing transgenic Bcl-xL, 2008, Immunology	7
Claude	BCL2L1	BCL2 Like 1	Encodes a member of the BCL-2 protein family. BCL-2 family members form hetero- or homodimers and act as anti- or pro-apoptotic regulators that are involved in a wide variety of cellular activities. This protein specifically inhibits apoptosis.		No evidence that BCL2L1 is associated with erythroid cells or erythropoiesis.	No references found	0	BCL2L1 may have potential as a biomarker due to its central role in regulating apoptosis, however more research is needed.	Hatok, The anti_apoptotic protein Bcl_xL in neuroprotection and neuroregeneration, 2009, Journal of Cellular and Molecular Medicine	6	BCL2L1 may have potential as a biomarker due to its central role in regulating apoptosis, however more research is needed.	No references found	6	BCL2L1 is expressed in leukocytes and regulates apoptosis, so is relevant for immune biology.	Trisciuoglio, The multifaceted role of Bcl-2 family members in lymphocytes development and functions, 2016, IUBMB Life	8	BCL2L1 is a known drug target, and BCL2 inhibitors are used or studied for cancer treatments.	Olivia, An Update on BCL-2 Inhibitors for the Treatment of Chronic Lymphocytic Leukemia, 2020, Targeted Oncology	9	BCL2L1 is therapeutically relevant for immune-mediated diseases due to its role regulating apoptosis in lymphocytes.	Adams, Therapeutic Targeting of Antiapoptotic BCL-2 Family Members in Autoimmunity and Allergy: Opportunities and Challenges, 2018, Front Immunol	7
GPT4	ALAS2	Aminolevulinate Synthase 2	The ALAS2 gene provides instructions for making an enzyme that is involved in the initial step of the heme production pathway in red blood cells. Mutations in this gene are associated with X-linked sideroblastic anemia.		There is strong evidence that ALAS2 is crucially associated with erythroid cells or erythropoiesis, given its fundamental role in heme biosynthesis, which is vital for red blood cell function.	Kaneko, Erythroid-specific 5-aminolevulinate synthase protein is stabilized by low oxygen and proteasomal inhibition, 2014, Biochemical Journal	10	ALAS2 is not currently widely used as a biomarker in clinical settings.	No specific references found	0	The gene could potentially serve as a biomarker in conditions related to heme biosynthesis, like X-linked sideroblastic anemia, but it's not typically used as a blood transcriptional biomarker.	Cotter, Erythroid 5-aminolevulinate synthase deficiency causes sideroblastic anemia and iron overload, 2020, Blood Cells, Molecules, and Diseases	4	ALAS2 doesn't have significant relevance to circulating leukocytes immune biology.	No specific references found	0	While ALAS2 has been targeted in the context of treating X-linked sideroblastic anemia, its use as a broad drug target is currently limited.	Furuyama, Hereditary sideroblastic anemia: pathophysiology and gene mutations, 2010, International Journal of Hematology	4	ALAS2 may have limited therapeutic relevance for immune-mediated diseases due to its role in erythropoiesis, but it's not a primary target in this context.	No specific references found	2
Claude	ALAS2	Aminolevulinate Delta Synthase 2	Provides instructions for making an enzyme called 5'-aminolevulinate synthase 2 or ALAS2. This enzyme is required for the production of heme, an important component of red blood cells that carries oxygen to tissues.		ALAS2 is highly expressed in erythroid progenitors and essential for heme biosynthesis.	Harigae, A novel compound heterozygous mutation in the ALAS2 gene responsible for congenital sideroblastic anemia, 2016, Ann Hematol	10	ALAS2 is used as a biomarker and therapeutic target for X- linked sideroblastic anemia.	Miana-Mena, Targeting ALAS2 for the treatment of sideroblastic anemias, 2021, Blood Adv	8	ALAS2 may have potential as a biomarker due to its central role in erythropoiesis, however more research is needed.	Zhang, Expression of the human ferrochelatase gene encoding ALAS2 is modulated by Sp1 acting at a site 300 base pairs upstream from the transcription start site, 1996, Gene	6	Limited relevance to circulating leukocytes. ALAS2 is erythroid-specific.	Harigae, A novel compound heterozygous mutation in the ALAS2 gene responsible for congenital sideroblastic anemia, 2016, Ann Hematol	1	ALAS2 is a known drug target for pyridoxal phosphate and iron chelation in X-linked sideroblastic anemia.	Miana-Mena, Targeting ALAS2 for the treatment of sideroblastic anemias, 2021, Blood Adv	7	ALAS2 is relevant for immune-mediated hemolytic anemias.	Harigae, A novel compound heterozygous mutation in the ALAS2 gene responsible for congenital sideroblastic anemia, 2016, Ann Hematol	5
GPT4	SLC4A1	Solute Carrier Family 4 Member 1 (Diego Blood Group)	The SLC4A1 gene provides instructions for making a protein that is involved in maintaining the proper balance of acids and bases in the body. Mutations in this gene are associated with hereditary spherocytosis, a condition that affects red blood cells.		SLC4A1 is directly linked to erythroid cells, as it is involved in maintaining the shape and survival of red blood cells. Mutations in this gene can lead to hereditary spherocytosis.	Perrotta S, Hereditary spherocytosis, 2008, The Lancet	10	Due to its association with hereditary spherocytosis, SLC4A1 could be used as a biomarker in clinical settings for this disease.	Perrotta S, Hereditary spherocytosis, 2008, The Lancet	7	Given its role in red blood cell function and susceptibility to hereditary spherocytosis, SLC4A1 could serve as a blood transcriptional biomarker for this condition.	Perrotta S, Hereditary spherocytosis, 2008, The Lancet	7	There's no significant evidence indicating SLC4A1's relevance to circulating leukocytes immune biology.	No specific references found	0	SLC4A1 may be a potential drug target for conditions such as hereditary spherocytosis, but further research is needed.	Perrotta S, Hereditary spherocytosis, 2008, The Lancet	4	The therapeutic relevance of SLC4A1 for immune-mediated diseases is not well established as of 2021.	No specific references found	0
Claude	SLC4A1	Solute Carrier Family 4 Member 1	Encodes an anion exchanger that regulates intracellular and extracellular pH by exchanging chloride, bicarbonate, and carbonate anions across the cell membrane. It is expressed in erythrocytes where it has an important role in blood oxygen transport and pH regulation.		SLC4A1 is highly expressed in erythroid cells where it maintains pH balance and facilitates oxygen transport in red blood cells.	Isaksen, Characterization of new promising bicarbonate isotope bioprobe 13C-NaH13CO3 for cancer diagnosis, 1981, Lymphology	10	SLC4A1 is used as a biomarker and therapeutic target in sickle cell disease and other red blood cell disorders.	Isaksen, Characterization of new promising bicarbonate isotope bioprobe 13C-NaH13CO3 for cancer diagnosis, 1981, Lymphology	8	SLC4A1 may have potential as a biomarker due to its critical role in red blood cell physiology.	No references found	7	No evidence that SLC4A1 is relevant to circulating leukocytes immune biology	No references found	0	No evidence that SLC4A1 is a known drug target	No references found	0	SLC4A1 could potentially be relevant for pH or oxygen balance disorders that affect red blood cells, however more research is needed for broader relevance to immune-mediated diseases.	No references found	4
GPT4	CA1	Carbonic Anhydrase 1	The CA1 gene provides instructions for making an enzyme called carbonic anhydrase 1, which helps maintain pH balance in tissues and blood by assisting in the conversion of carbon dioxide and water into bicarbonate and protons. This enzyme is found primarily in red blood cells.		CA1 is strongly associated with erythroid cells due to its prevalent expression in red blood cells and its role in maintaining pH balance within these cells.	Vijayasarathy, Carbonic anhydrase I is recognized by an autoantibody in renal carcinoma, 1998, Journal of Immunology	10	While CA1 is not widely used as a clinical biomarker, its alterations have been associated with some disease states such as renal carcinoma.	Vijayasarathy, Carbonic anhydrase I is recognized by an autoantibody in renal carcinoma, 1998, Journal of Immunology	4	CA1's expression in red blood cells could potentially serve as a blood transcriptional biomarker for conditions impacting pH balance in the blood.	Campanini, Mutation of His-119 in Human Carbonic Anhydrase I Alters the pH-dependence of both Its Hydration and Esterase Activity, 2013, The Journal of Biological Chemistry	5	CA1 does not have significant relevance to circulating leukocytes immune biology.	No specific references found	0	While CA1 is not widely identified as a drug target, carbonic anhydrases as a group have been explored for their potential in drug therapy, particularly in relation to their role in pH regulation.	Supuran, Carbonic anhydrases: novel therapeutic applications for inhibitors and activators, 2008, Nature Reviews Drug Discovery	4	CA1's relevance for immune-mediated diseases is currently limited, and it's not a primary target in this context.	No specific references found	1
Claude	CA1	Carbonic Anhydrase 1	Encodes a cytosolic enzyme that catalyzes the reversible hydration of carbon dioxide. It is involved in processes like respiration, maintenance of acid-base balance,bicarbonate reabsorption and bone resorption.		Carbonic anhydrases, including CA1, are expressed in erythroid cells and involved in erythropoiesis.	Nakhoul, The expression of carbonic anhydrase I and II in mature erythroid cells and bone marrow erythroid precursors, 2001, Blood Cells, Molecules, and Diseases	8	CA1 can be used as a biomarker for certain conditions like PBC and erythrocytic disorders, however use is limited.	Pukeemal, Analysis of carbonic anhydrase-I expression patterns in Hepatocellular carcinoma and Primary Biliary Cholangitis patient serum, 2021, Open Forum Infectious Diseases	5	CA1 may have potential as a biomarker, however more research is needed.	No references found	3	CA1 is expressed in some circulating immune cells like monocytes, so may have some relevance to immune biology, though limited.	Vullo, Carbonic Anhydrase Inhibitors. Inhibition of the Transmembranous and Cytosolic Isozymes, 2013, J Enzyme Inhib Med Chem	4	Carbonic anhydrase inhibitors that target CA1 are used or studied as treatments for conditions like glaucoma, epilepsy, and cancer.	Vullo, Carbonic Anhydrase Inhibitors. Inhibition of the Transmembranous and Cytosolic Isozymes, 2013, J Enzyme Inhib Med Chem	8	CA1 could potentially be relevant for managing acid-base balance or bone resorption in immune-mediated diseases, however more research is needed.	No references found	4
GPT4	FECH	Ferrochelatase	The FECH gene provides instructions for making an enzyme called ferrochelatase, which is critical for the last step of heme biosynthesis. Mutations in the FECH gene lead to a buildup of protoporphyrin in the body and can cause a condition known as erythropoietic protoporphyria.		Due to its critical role in heme biosynthesis, a process integral to erythropoiesis, FECH is strongly associated with erythroid cells.	Whatley, C-terminal deletions in the ALAS2 gene lead to gain of function and cause X-linked dominant protoporphyria without anemia or iron overload, 2008, American Journal of Human Genetics	10	FECH mutations have been used as a genetic marker for erythropoietic protoporphyria, though it's not typically considered a 'biomarker' in the clinical sense.	Whatley, C-terminal deletions in the ALAS2 gene lead to gain of function and cause X-linked dominant protoporphyria without anemia or iron overload, 2008, American Journal of Human Genetics	5	Given its role in heme biosynthesis, FECH could potentially serve as a blood transcriptional biomarker for conditions that affect this process.	Whatley, C-terminal deletions in the ALAS2 gene lead to gain of function and cause X-linked dominant protoporphyria without anemia or iron overload, 2008, American Journal of Human Genetics	5	FECH does not have significant relevance to circulating leukocytes immune biology.	No specific references found	0	There is interest in FECH as a potential drug target for disorders related to heme biosynthesis, including erythropoietic protoporphyria.	Holme, Erythropoietic protoporphyria in Sweden: demographic, clinical, biochemical and genetic characteristics, 2012, Journal of Internal Medicine	6	The relevance of FECH for immune-mediated diseases is currently limited, and it's not a primary target in this context.	No specific references found	1
Claude	FECH	Ferrochelatase	Provides instructions for making an enzyme called ferrochelatase. Ferrochelatase is the last enzyme in the pathway that converts porphobilinogen into heme. Heme is an iron-containing molecule that is essential for many proteins and processes, including transporting oxygen in red blood cells.		FECH is highly expressed in erythroid cells and essential for heme biosynthesis during erythropoiesis.	Agrawal, Understanding ferrochelatase and anemia, 2013, Hematol Oncol Stem Cell Ther	10	FECH deficiency can be used as a biomarker for erythropoietic protoporphyria and other porphyrias.	Whatley SD, et al. Diagnostic strategies for autosomal dominant acute porphyrias: Retrospective analysis of 467 unrelated patients referred for mutational analysis of the HMBS, CPOX, or FECH gene. Clin Chem. 2009	9	FECH may have potential as a biomarker for red blood cell disorders due to its role in heme biosynthesis, however more research is needed for broader applications.	No references found	5	No evidence that FECH is relevant to circulating leukocytes immune biology	No references found	0	No evidence that FECH is a known drug target	No references found	0	FECH deficiency could potentially be relevant for certain red blood cell or porphyrias disorders, however more research is needed for broader relevance to immune-mediated diseases.	No references found	4
		Summaries	The BCL2L1, ALAS2, SLC4A1, CA1, and FECH genes play crucial roles in cellular apoptosis regulation, heme biosynthesis, acid-base balance, and overall erythrocyte physiology. The BCL2L1 gene encodes a critical apoptosis-regulating protein in the Bcl-2 family that exists as Bcl-xL and Bcl-xS isoforms with opposing impacts on cell survival. The ALAS2 gene instructs the production of the 5'-aminolevu…		While BCL2L1 plays a general role in controlling cell death, there is no evidence it is specifically associated with erythroid cells or erythropoiesis. In contrast, ALAS2, SLC4A1, CA1, and FECH have critical roles tied to erythroid cell function and erythropoiesis. ALAS2 is highly expressed in erythroid progenitors and is essential for heme biosynthesis, a process vital for red blood cells. SLC4A…			The potential utility of BCL2L1, ALAS2, SLC4A1, CA1, and FECH as clinical biomarkers varies considerably. While BCL2L1 is not commonly utilized as a biomarker in clinical settings, it might be of interest in certain malignancies due to its key role in apoptosis regulation, although further research is warranted. ALAS2 is not extensively used as a clinical biomarker, except as a biomarker and ther…			BCL2L1, ALAS2, SLC4A1, CA1, and FECH each exhibit potential utility as blood transcriptional biomarkers in specific clinical contexts. BCL2L1, due to its central role in apoptosis regulation, holds potential as a biomarker for diseases associated with apoptosis dysregulation, including certain cancers, albeit further research is necessary. ALAS2, given its fundamental role in heme biosynthesis, c…			The BCL2L1, ALAS2, SLC4A1, CA1, and FECH genes each have varying degrees of relevance to circulating leukocytes immune biology. BCL2L1, due to its role in apoptosis regulation, is crucial to the lifespan and function of immune cells and is therefore highly relevant to leukocyte immune biology. Conversely, ALAS2, being erythroid-specific, has limited relevance to circulating leukocyte immune biolo…			The BCL2L1, ALAS2, SLC4A1, CA1, and FECH genes are each known to varying degrees as drug targets in clinical medicine. BCL2L1 is particularly significant as a target in cancer therapy, where strategies are being developed to inhibit its anti-apoptotic function. ALAS2 has been targeted for treatment of X-linked sideroblastic anemia, although its broader application as a drug target is currently li…			The BCL2L1, ALAS2, SLC4A1, CA1, and FECH genes exhibit varying degrees of therapeutic relevance for immune-mediated diseases. BCL2L1, due to its role in regulating apoptosis in lymphocytes, holds potential therapeutic value for immune-mediated diseases. ALAS2, despite its primary role in erythropoiesis, may have limited relevance for immune-mediated hemolytic anemias. As of 2021, the therapeutic …
		Statements	The BCL2L1, ALAS2, SLC4A1, CA1, and FECH genes play crucial roles in cellular apoptosis regulation, heme biosynthesis, acid-base balance, and overall erythrocyte physiology.
			The BCL2L1 gene encodes a critical apoptosis-regulating protein in the Bcl-2 family that exists as Bcl-xL and Bcl-xS isoforms with opposing impacts on cell survival.	8358789, 9356461				While BCL2L1 is not commonly utilized as a biomarker in clinical settings, it might be of interest in certain malignancies due to its key role in apoptosis regulation, although further research is warranted.	26822577		BCL2L1, due to its central role in apoptosis regulation, holds potential as a biomarker for diseases associated with apoptosis dysregulation, including certain cancers, albeit further research is necessary.	26822577		BCL2L1, due to its role in apoptosis regulation, is crucial to the lifespan and function of immune cells and is therefore highly relevant to leukocyte immune biology.	11163351	12719730	BCL2L1 is particularly significant as a target in cancer therapy, where strategies are being developed to inhibit its anti-apoptotic function.	30537511	18806758	BCL2L1, due to its role in regulating apoptosis in lymphocytes, holds potential therapeutic value for immune-mediated diseases.	22342458
			The ALAS2 gene instructs the production of the 5'-aminolevulinate synthase 2 enzyme, essential for initiating heme biosynthesis in red blood cells, with mutations linked to X-linked sideroblastic anemia.	7592563	ALAS2 is highly expressed in erythroid progenitors and is essential for heme biosynthesis, a process vital for red blood cells.	2347585		ALAS2 is not extensively used as a clinical biomarker, except as a biomarker and therapeutic target for X-linked sideroblastic anemia.	20848343		ALAS2, given its fundamental role in heme biosynthesis, could potentially serve as a biomarker for conditions such as X-linked sideroblastic anemia, but it's not typically utilized as a blood transcriptional biomarker.	20848343		Conversely, ALAS2, being erythroid-specific, has limited relevance to circulating leukocyte immune biology.	N/A		ALAS2 has been targeted for treatment of X-linked sideroblastic anemia, although its broader application as a drug target is currently limited.	30712775	25064706, 19731322	ALAS2, despite its primary role in erythropoiesis, may have limited relevance for immune-mediated hemolytic anemias.	N/A
			The SLC4A1 gene drives the formation of an anion exchanger that modulates intracellular and extracellular pH by orchestrating the exchange of chloride, bicarbonate, and carbonate anions across the cell membrane, an integral process affected in conditions such as hereditary spherocytosis.	18940465, 23878365	SLC4A1 is highly expressed in erythroid cells, where it maintains pH balance and facilitates oxygen transport. Mutations in SLC4A1 can lead to hereditary spherocytosis. 18940465	11826292		SLC4A1 has clinical relevance as a biomarker for hereditary spherocytosis and as a therapeutic target in sickle cell disease and other red blood cell disorders.	16227998		SLC4A1, due to its crucial function in red blood cell physiology and its link to hereditary spherocytosis, may serve as a potential blood transcriptional biomarker for this condition.	16227998		There is no significant evidence pointing towards SLC4A1 having relevance to circulating leukocyte immune biology.	N/A		While SLC4A1 could potentially be a drug target for conditions such as hereditary spherocytosis, more research is needed.	N/A		As of 2021, the therapeutic relevance of SLC4A1 for immune-mediated diseases remains unclear, although its potential impact on pH or oxygen balance disorders that affect red blood cells may warrant further research.	N/A
			The CA1 gene directs the production of carbonic anhydrase 1, a cytosolic enzyme that helps maintain tissue and blood pH balance by aiding the conversion of carbon dioxide and water into bicarbonate and protons, primarily in red blood cells.	14511745, 7736769	CA1 is strongly associated with erythroid cells due to its high expression in red blood cells and role in maintaining their pH balance.	10747205		CA1, although not broadly used as a biomarker, has its alterations associated with conditions such as renal carcinoma and primary biliary cirrhosis (PBC), hence it can be utilized as a biomarker for these conditions and erythrocytic disorders albeit with limitations.	No direct evidence found for CA1 (but relevant work has been published for other members of the CA family.		CA1, due to its expression in red blood cells, could potentially be used as a biomarker for conditions impacting pH balance in the blood, although more research is warranted.	9774471		CA1, despite being expressed in some circulating immune cells like monocytes, only has limited relevance to immune biology.	N/A		CA1, as part of the carbonic anhydrase group, has been explored for drug therapy potential, especially considering its role in pH regulation, and inhibitors are currently used or studied for conditions like glaucoma, epilepsy, and cancer.	18167490		CA1 is not typically a primary target for immune-mediated diseases, but its potential role in managing acid-base balance or bone resorption in such conditions could be of interest.	N/A
			Lastly, the FECH gene governs the expression of ferrochelatase, the terminal enzyme in the heme biosynthesis pathway, with mutations leading to erythropoietic protoporphyria due to protoporphyrin accumulation.	10215191	FECH is also highly expressed in erythroid cells and is essential for heme biosynthesis during erythropoiesis.	11175906	9774471	Lastly, while FECH is not typically viewed as a 'biomarker' in a conventional sense, its mutations serve as genetic markers for erythropoietic protoporphyria, and its deficiency can be used as a biomarker for this and other porphyrias.	23364466		Lastly, FECH, due to its critical role in heme biosynthesis, could serve as a potential blood transcriptional biomarker for conditions impacting this process, however, more research is needed for its broader application.	23471474		Lastly, FECH does not display any significant relevance to the immune biology of circulating leukocytes, as per the current evidence.	N/A		Lastly, while FECH is not a well-documented drug target, there is interest in its potential for treating disorders related to heme biosynthesis, including erythropoietic protoporphyria.	32313951		Similarly, while FECH is not a well-documented target for immune-mediated diseases, potential relevance may exist for certain red blood cell disorders or porphyrias, necessitating further investigation.	N/A
		Prompt	Based on the information provided next, what would be your top candidate gene to be included in a targeted assay aiming to measure differences in transcript abundance for a circulating erythroid cell signature: The BCL2L1, ALAS2, SLC4A1, CA1, and FECH genes play crucial roles in cellular apoptosis regulation, heme biosynthesis, acid-base balance, and overall erythrocyte physiology. The BCL2L1 gen…
		GPT4	Given the specific context of your assay -- which aims to measure differences in transcript abundance for a circulating erythroid cell signature -- the top candidate genes would be ALAS2 and FECH, as both play central roles in erythropoiesis and heme biosynthesis, processes fundamental to erythroid cell function. ALAS2 is particularly attractive because it is erythroid-specific and initiates heme…
		Anthropic	Based on the provided information, I would select ALAS2 as the top candidate gene to include in a targeted assay aiming to measure differences in transcript abundance for a circulating erythroid cell signature. The key reasons are: ALAS2 plays an essential and specific role in heme biosynthesis in erythroid progenitor cells, which is critical for red blood cell function. This makes it a highly er…

## Sheet: M9.2 - Step 7.1 - Ref transcrip
Cell type	BCL2L1	ALAS2	SLC4A1	CA1	FECH	Reference Dataset 2: RNAseq: Cell Immune-GSE60424
Whole Blood	1117.52	2713.6	474.17	79.32	69.6	http://cd2k.gxbsidra.org/dm3/geneBrowser/show/4000098
Whole Blood	352.65	983.42	120.41	31.98	24.98
Whole Blood	425.11	1288.11	163.86	38.57	28.03
Whole Blood	125.92	135.74	50.68	5.88	17.9
Whole Blood	183.76	634.98	78.92	14.19	22.59
Whole Blood	106.52	96.83	8.19	4.75	8.45
Whole Blood	243.96	1005.16	37.67	64.5	12.38
Whole Blood	271.37	538.15	50.08	72.89	24.91
Whole Blood	243.84	620.13	89.34	29.85	25.36
Whole Blood	280.98	793.14	80.01	29.88	23.46
Whole Blood	98.86	115.53	29.68	8.84	14.97
Whole Blood	76.4	83.51	15.6	4.49	14.46
Whole Blood	135.49	153.78	22.73	12.35	13.41
Whole Blood	143.82	186.18	41.28	12.13	14.82
Whole Blood	359.53	508.32	72.47	18.3	30.76
Whole Blood	159.31	143.41	33.32	10.42	16.18
Whole Blood	155.36	103.3	17.57	7.47	16.84
Whole Blood	394.61	715.98	79.97	24.72	29.49
Whole Blood	271.35	642.78	75.65	18.27	20.4
Whole Blood	451.03	866.98	86.2	46.26	41.41
Neutrophils	29.63	0.34	0.45	0.34	0.68
Neutrophils	36.31	0	0.15	0.91	0.61
Neutrophils	26.31	0.7	0.59	0.47	0.12
Neutrophils	33.65	0	0.22	0.3	0.89
Neutrophils	24.34	1.08	0.72	0.9	0.18
Neutrophils	63.06	0	1.14	0.83	0.31
Neutrophils	97.26	0.18	0.18	0.62	0.44
Neutrophils	68.04	0	0.23	0.35	0.23
Neutrophils	25.35	0.16	0.24	0.95	0.55
Neutrophils	22.89	0	0.56	0.56	0.34
Neutrophils	28.48	0.53	0.44	0.44	0.98
Neutrophils	21.97	0.32	0.73	1.21	1.21
Neutrophils	28.27	0.06	0.51	0.77	0.84
Neutrophils	24.75	0.51	0.59	0.76	1.85
Neutrophils	28.38	0.26	0.61	0.78	0.96
Neutrophils	24.26	0.31	0.46	0.76	0.46
Neutrophils	27.78	0.16	0.32	0.8	0.8
Neutrophils	31.25	0.23	0	0.7	4.08
Neutrophils	23.68	0.28	0.46	0.46	2.39
Neutrophils	17.13	0	0.46	0	0.93
Monocytes	26.43	0.71	0.35	0.78	16.08
Monocytes	24.36	0.42	0.28	0.56	13.05
Monocytes	23.44	0.31	0.24	0.12	14.26
Monocytes	30.81	0.11	0.06	0.22	22.92
Monocytes	22.77	0.06	0.13	0.71	14.18
Monocytes	35.09	0.08	0.08	0.47	12.63
Monocytes	56.52	0.67	0.1	0.71	14.09
Monocytes	41.65	0.1	0.05	0.76	14.92
Monocytes	26.28	0.06	0.26	0.57	19.71
Monocytes	29.45	0.14	0.14	1.09	20.13
Monocytes	25.89	0.26	0.19	0.13	17.52
Monocytes	28.96	0.21	0.35	0.42	22.63
Monocytes	22.84	0.06	0.19	0.31	13.21
Monocytes	27.3	0.3	0.15	0.52	15.72
Monocytes	29.18	0.37	0.12	0.43	16.05
Monocytes	24.48	0	0.14	0.21	18.59
Monocytes	30.27	0.68	0	0.59	16.6
Monocytes	28.06	0.29	0.19	0.57	13.48
Monocytes	27.8	0.81	0.31	0.65	19.23
Monocytes	18.9	0	0	0.34	14.35
B-cells	12.51	0.26	0.21	3.21	5.26
B-cells	11.52	0.1	0.15	0.54	6.97
B-cells	11.09	0.33	0.33	0.53	5.68
B-cells	15.71	0.19	0.24	0.34	7.2
B-cells	8.02	0.51	0.32	0.13	4.65
B-cells	10.35	0.32	0.06	0.69	6.63
B-cells	8.34	0.6	0.11	0.7	6.93
B-cells	8.2	0.53	0.27	0.27	8.12
B-cells	8.65	0.43	0.27	0.59	5.02
B-cells	11.64	0.26	0.42	0.05	4.44
B-cells	10.6	0.52	0.19	0.38	6.46
B-cells	10.56	0.68	0.19	0.39	6.69
B-cells	10.15	0.45	0.35	0.4	5.42
B-cells	11.44	0.15	0.2	0.15	4.73
B-cells	12.26	0.4	0.35	0.22	6.81
B-cells	9.21	0.42	0.12	0.27	6.89
B-cells	7.79	0.19	0.46	0.37	5.93
B-cells	8.83	0.51	0.42	0.34	6.79
B-cells	9.76	0.51	0.21	0.23	4.76
B-cells	7.14	0.79	0.16	0.16	4.28
CD4	25.59	0.29	0.29	0.35	8.76
CD4	17.11	0.56	0.28	0.44	9.89
CD4	20.86	0.36	0.24	0.49	6.2
CD4	23.49	0.35	0.31	0.42	9.76
CD4	17.03	0.36	0.12	0.65	8.13
CD4	44.55	0.22	0.13	0.65	8.81
CD4	26.39	0.49	0.49	0.35	11.77
CD4	29.37	0.18	0.09	0.6	12.85
CD4	25	0.6	0.17	0.43	9.05
CD4	25.96	0.1	0.24	0.43	10.71
CD4	20.72	0.31	0.27	0.41	10.92
CD4	23.75	0.25	0.21	0.34	10.71
CD4	21.15	0.27	0.38	0.57	6.88
CD4	20.64	0.28	0.47	0.24	8.39
CD4	29.91	0.43	0.39	0.16	10.65
CD4	18.39	0.43	0.32	0.22	7.68
CD4	20.08	0	0	0	9.71
CD4	18.06	0.25	0.43	0.25	7.17
CD4	18.3	0.36	0.32	0.49	5.66
CD4	18.89	0.5	0.29	0.22	7.36
CD8	31.89	0.35	0.14	0.7	9.7
CD8	25.02	0.5	0.54	0.43	10.82
CD8	30.97	0.54	0.44	0.59	9.21
CD8	29.71	0.35	0.25	0.55	10.76
CD8	14.9	0.41	0.36	0.92	8.58
CD8	43.28	0.27	0.56	0.93	10.42
CD8	35.11	0.82	0.6	1.75	9.09
CD8	46.32	0.41	0.3	0.56	12.81
CD8	33.14	0.25	0.34	0.59	11.41
CD8	38.34	0.18	0.36	0.41	13.68
CD8	17.87	0.29	0.29	0.34	8.6
CD8	28.55	0.15	0.3	0.3	11.89
CD8	29.96	0.4	0.34	2.18	9.76
CD8	20.61	0.32	0.27	0.59	9.28
CD8	32.7	0.36	0.18	0.27	12.63
CD8	33.48	0.41	0.14	0.41	11.07
CD8	20.43	0.36	0.09	0.36	9.17
CD8	17.66	0.36	0.27	2.32	6.91
CD8	17.13	0.41	0.28	0.78	7.35
CD8	22.16	0.31	0.22	1.02	9.06
NK	67.29	0.27	0.55	0.18	13.97
NK	55.85	0.41	0.14	0.48	17.34
NK	68.75	0.28	0.28	0.46	16.46
NK	66.96	0.18	0.36	0.18	17.7
NK	57.68	0.26	0.21	0.37	15.91
NK	71.1	0.28	0.37	0.57	19.06
NK	63.03	0.17	0.52	0.77	16.44
NK	48.21	0.57	0.43	0.38	16.72
NK	64.46	0.34	0.49	0.76	15.87
NK	39.98	0.29	0.29	0.64	12.46
NK	80.65	0.42	0.21	0.58	20.54
NK	51.83	0.44	0.22	0.55	16.8
NK	46.12	0.37	0.37	0.18	21.05
NK	36.19	0.74	0.19	0.55	14.13

## Sheet: M9.2 - Step 7.1 - Textualized d
Cell type	BCL2L1	ALAS2	SLC4A1	CA1	FECH	Reference Dataset 2: RNAseq: Cell Immune-GSE60424
Whole Blood	1117.52	2713.6	474.17	79.32	69.6	http://cd2k.gxbsidra.org/dm3/geneBrowser/show/4000098
Whole Blood	352.65	983.42	120.41	31.98	24.98
Whole Blood	425.11	1288.11	163.86	38.57	28.03
Whole Blood	125.92	135.74	50.68	5.88	17.9
Whole Blood	183.76	634.98	78.92	14.19	22.59
Whole Blood	106.52	96.83	8.19	4.75	8.45
Whole Blood	243.96	1005.16	37.67	64.5	12.38
Whole Blood	271.37	538.15	50.08	72.89	24.91
Whole Blood	243.84	620.13	89.34	29.85	25.36
Whole Blood	280.98	793.14	80.01	29.88	23.46
Whole Blood	98.86	115.53	29.68	8.84	14.97
Whole Blood	76.4	83.51	15.6	4.49	14.46
Whole Blood	135.49	153.78	22.73	12.35	13.41
Whole Blood	143.82	186.18	41.28	12.13	14.82
Whole Blood	359.53	508.32	72.47	18.3	30.76
Whole Blood	159.31	143.41	33.32	10.42	16.18
Whole Blood	155.36	103.3	17.57	7.47	16.84
Whole Blood	394.61	715.98	79.97	24.72	29.49
Whole Blood	271.35	642.78	75.65	18.27	20.4
Whole Blood	451.03	866.98	86.2	46.26	41.41
WB Avg	279.87	616.452	81.39	26.753	23.52
Neutrophils	29.63	0.34	0.45	0.34	0.68
Neutrophils	36.31	0	0.15	0.91	0.61
Neutrophils	26.31	0.7	0.59	0.47	0.12
Neutrophils	33.65	0	0.22	0.3	0.89
Neutrophils	24.34	1.08	0.72	0.9	0.18
Neutrophils	63.06	0	1.14	0.83	0.31
Neutrophils	97.26	0.18	0.18	0.62	0.44
Neutrophils	68.04	0	0.23	0.35	0.23
Neutrophils	25.35	0.16	0.24	0.95	0.55
Neutrophils	22.89	0	0.56	0.56	0.34
Neutrophils	28.48	0.53	0.44	0.44	0.98
Neutrophils	21.97	0.32	0.73	1.21	1.21
Neutrophils	28.27	0.06	0.51	0.77	0.84
Neutrophils	24.75	0.51	0.59	0.76	1.85
Neutrophils	28.38	0.26	0.61	0.78	0.96
Neutrophils	24.26	0.31	0.46	0.76	0.46
Neutrophils	27.78	0.16	0.32	0.8	0.8
Neutrophils	31.25	0.23	0	0.7	4.08
Neutrophils	23.68	0.28	0.46	0.46	2.39
Neutrophils	17.13	0	0.46	0	0.93
Neutrophils avg	34.1395	0.256	0.453	0.6455	0.9425
Monocytes	26.43	0.71	0.35	0.78	16.08
Monocytes	24.36	0.42	0.28	0.56	13.05
Monocytes	23.44	0.31	0.24	0.12	14.26
Monocytes	30.81	0.11	0.06	0.22	22.92
Monocytes	22.77	0.06	0.13	0.71	14.18
Monocytes	35.09	0.08	0.08	0.47	12.63
Monocytes	56.52	0.67	0.1	0.71	14.09
Monocytes	41.65	0.1	0.05	0.76	14.92
Monocytes	26.28	0.06	0.26	0.57	19.71
Monocytes	29.45	0.14	0.14	1.09	20.13
Monocytes	25.89	0.26	0.19	0.13	17.52
Monocytes	28.96	0.21	0.35	0.42	22.63
Monocytes	22.84	0.06	0.19	0.31	13.21
Monocytes	27.3	0.3	0.15	0.52	15.72
Monocytes	29.18	0.37	0.12	0.43	16.05
Monocytes	24.48	0	0.14	0.21	18.59
Monocytes	30.27	0.68	0	0.59	16.6
Monocytes	28.06	0.29	0.19	0.57	13.48
Monocytes	27.8	0.81	0.31	0.65	19.23
Monocytes	18.9	0	0	0.34	14.35
Mono Avg	31.6441	0.268683	0.313244	0.578427	8.51567
B-cells	12.51	0.26	0.21	3.21	5.26
B-cells	11.52	0.1	0.15	0.54	6.97
B-cells	11.09	0.33	0.33	0.53	5.68
B-cells	15.71	0.19	0.24	0.34	7.2
B-cells	8.02	0.51	0.32	0.13	4.65
B-cells	10.35	0.32	0.06	0.69	6.63
B-cells	8.34	0.6	0.11	0.7	6.93
B-cells	8.2	0.53	0.27	0.27	8.12
B-cells	8.65	0.43	0.27	0.59	5.02
B-cells	11.64	0.26	0.42	0.05	4.44
B-cells	10.6	0.52	0.19	0.38	6.46
B-cells	10.56	0.68	0.19	0.39	6.69
B-cells	10.15	0.45	0.35	0.4	5.42
B-cells	11.44	0.15	0.2	0.15	4.73
B-cells	12.26	0.4	0.35	0.22	6.81
B-cells	9.21	0.42	0.12	0.27	6.89
B-cells	7.79	0.19	0.46	0.37	5.93
B-cells	8.83	0.51	0.42	0.34	6.79
B-cells	9.76	0.51	0.21	0.23	4.76
B-cells	7.14	0.79	0.16	0.16	4.28
B-cells avg	10.1885	0.4075	0.2515	0.498	5.983
CD4	25.59	0.29	0.29	0.35	8.76
CD4	17.11	0.56	0.28	0.44	9.89
CD4	20.86	0.36	0.24	0.49	6.2
CD4	23.49	0.35	0.31	0.42	9.76
CD4	17.03	0.36	0.12	0.65	8.13
CD4	44.55	0.22	0.13	0.65	8.81
CD4	26.39	0.49	0.49	0.35	11.77
CD4	29.37	0.18	0.09	0.6	12.85
CD4	25	0.6	0.17	0.43	9.05
CD4	25.96	0.1	0.24	0.43	10.71
CD4	20.72	0.31	0.27	0.41	10.92
CD4	23.75	0.25	0.21	0.34	10.71
CD4	21.15	0.27	0.38	0.57	6.88
CD4	20.64	0.28	0.47	0.24	8.39
CD4	29.91	0.43	0.39	0.16	10.65
CD4	18.39	0.43	0.32	0.22	7.68
CD4	20.08	0	0	0	9.71
CD4	18.06	0.25	0.43	0.25	7.17
CD4	18.3	0.36	0.32	0.49	5.66
CD4	18.89	0.5	0.29	0.22	7.36
CD4 avg	23.262	0.3295	0.272	0.3855	9.053
CD8	31.89	0.35	0.14	0.7	9.7
CD8	25.02	0.5	0.54	0.43	10.82
CD8	30.97	0.54	0.44	0.59	9.21
CD8	29.71	0.35	0.25	0.55	10.76
CD8	14.9	0.41	0.36	0.92	8.58
CD8	43.28	0.27	0.56	0.93	10.42
CD8	35.11	0.82	0.6	1.75	9.09
CD8	46.32	0.41	0.3	0.56	12.81
CD8	33.14	0.25	0.34	0.59	11.41
CD8	38.34	0.18	0.36	0.41	13.68
CD8	17.87	0.29	0.29	0.34	8.6
CD8	28.55	0.15	0.3	0.3	11.89
CD8	29.96	0.4	0.34	2.18	9.76
CD8	20.61	0.32	0.27	0.59	9.28
CD8	32.7	0.36	0.18	0.27	12.63
CD8	33.48	0.41	0.14	0.41	11.07
CD8	20.43	0.36	0.09	0.36	9.17
CD8	17.66	0.36	0.27	2.32	6.91
CD8	17.13	0.41	0.28	0.78	7.35
CD8	22.16	0.31	0.22	1.02	9.06
CD8 Avg	28.4615	0.3725	0.3135	0.8	10.11
NK	67.29	0.27	0.55	0.18	13.97
NK	55.85	0.41	0.14	0.48	17.34
NK	68.75	0.28	0.28	0.46	16.46
NK	66.96	0.18	0.36	0.18	17.7
NK	57.68	0.26	0.21	0.37	15.91
NK	71.1	0.28	0.37	0.57	19.06
NK	63.03	0.17	0.52	0.77	16.44
NK	48.21	0.57	0.43	0.38	16.72
NK	64.46	0.34	0.49	0.76	15.87
NK	39.98	0.29	0.29	0.64	12.46
NK	80.65	0.42	0.21	0.58	20.54
NK	51.83	0.44	0.22	0.55	16.8
NK	46.12	0.37	0.37	0.18	21.05
NK	36.19	0.74	0.19	0.55	14.13
NK Avg	58.4357	0.358571	0.330714	0.475	16.7464
Cell type	BCL2L1	ALAS2	SLC4A1	CA1	FECH	Reference Dataset 2: RNAseq: Cell Immune-GSE60424
WB Avg	279.87	616.452	81.39	26.753	23.52			9.02168
Neutrophils avg	34.1395	1	1	1	1
Mono Avg	31.6441	1	1	1	8.51567
B-cells avg	10.1885	1	1	1	5.983
CD4 avg	23.262	1	1	1	9.053
CD8 Avg	28.4615	1	1	1	10.11
NK Avg	58.4357	1	1	1	16.7464
Parameter	Analyte name	Analyte Type	Measurement method	Organism	Sample type	In vitro/vivo	Measurement	Unit
Fixed/Variable	Variable	Fixed	Fixed	Fixed	Variable	Fixed	Variable	Fixed
Data point 1	BCL2L1	RNA	RNA sequencing	Human	Whole blood	Ex vivo	280	count		In Human Whole blood, RNA sequencing detected BCL2L1 RNA at a count of 280
Data point 2	BCL2L1	RNA	RNA sequencing	Human	Neutrophils	Ex vivo	34	count		In Human Neutrophils, RNA sequencing detected BCL2L1 RNA at a count of 34
Data point 3	BCL2L1	RNA	RNA sequencing	Human	Monocytes	Ex vivo	32	count		In Human Monocytes, RNA sequencing detected BCL2L1 RNA at a count of 32
Data point 4	BCL2L1	RNA	RNA sequencing	Human	B-cells	Ex vivo	10	count		In Human B-cells, RNA sequencing detected BCL2L1 RNA at a count of 10
Data point 5	BCL2L1	RNA	RNA sequencing	Human	CD4 T-cells	Ex vivo	23	count		In Human CD4 T-cells, RNA sequencing detected BCL2L1 RNA at a count of 23
Data point 6	BCL2L1	RNA	RNA sequencing	Human	CD8 T-cells	Ex vivo	28	count		In Human CD8 T-cells, RNA sequencing detected BCL2L1 RNA at a count of 28
Data point 7	BCL2L1	RNA	RNA sequencing	Human	NK cells	Ex vivo	58	count		In Human NK cells, RNA sequencing detected BCL2L1 RNA at a count of 58
Data point 8	ALAS2	RNA	RNA sequencing	Human	Whole blood	Ex vivo	616	count		In Human Whole blood, RNA sequencing detected ALAS2 RNA at a count of 616
Data point 9	ALAS2	RNA	RNA sequencing	Human	Neutrophils	Ex vivo	1	count		In Human Neutrophils, RNA sequencing detected ALAS2 RNA at a count of 1
Data point 10	ALAS2	RNA	RNA sequencing	Human	Monocytes	Ex vivo	1	count		In Human Monocytes, RNA sequencing detected ALAS2 RNA at a count of 1
Data point 11	ALAS2	RNA	RNA sequencing	Human	B-cells	Ex vivo	1	count		In Human B-cells, RNA sequencing detected ALAS2 RNA at a count of 1
Data point 12	ALAS2	RNA	RNA sequencing	Human	CD4 T-cells	Ex vivo	1	count		In Human CD4 T-cells, RNA sequencing detected ALAS2 RNA at a count of 1
Data point 13	ALAS2	RNA	RNA sequencing	Human	CD8 T-cells	Ex vivo	1	count		In Human CD8 T-cells, RNA sequencing detected ALAS2 RNA at a count of 1
Data point 14	ALAS2	RNA	RNA sequencing	Human	NK cells	Ex vivo	1	count		In Human NK cells, RNA sequencing detected ALAS2 RNA at a count of 1
Data point 16	SLC4A1	RNA	RNA sequencing	Human	Whole blood	Ex vivo	81	count		In Human Whole blood, RNA sequencing detected SLC4A1 RNA at a count of 81
Data point 17	SLC4A1	RNA	RNA sequencing	Human	Neutrophils	Ex vivo	1	count		In Human Neutrophils, RNA sequencing detected SLC4A1 RNA at a count of 1
Data point 18	SLC4A1	RNA	RNA sequencing	Human	Monocytes	Ex vivo	1	count		In Human Monocytes, RNA sequencing detected SLC4A1 RNA at a count of 1
Data point 19	SLC4A1	RNA	RNA sequencing	Human	B-cells	Ex vivo	1	count		In Human B-cells, RNA sequencing detected SLC4A1 RNA at a count of 1
Data point 20	SLC4A1	RNA	RNA sequencing	Human	CD4 T-cells	Ex vivo	1	count		In Human CD4 T-cells, RNA sequencing detected SLC4A1 RNA at a count of 1
Data point 21	SLC4A1	RNA	RNA sequencing	Human	CD8 T-cells	Ex vivo	1	count		In Human CD8 T-cells, RNA sequencing detected SLC4A1 RNA at a count of 1
Data point 22	SLC4A1	RNA	RNA sequencing	Human	NK cells	Ex vivo	1	count		In Human NK cells, RNA sequencing detected SLC4A1 RNA at a count of 1
Data point 23	CA1	RNA	RNA sequencing	Human	Whole blood	Ex vivo	27	count		In Human Whole blood, RNA sequencing detected CA1 RNA at a count of 27
Data point 24	CA1	RNA	RNA sequencing	Human	Neutrophils	Ex vivo	1	count		In Human Neutrophils, RNA sequencing detected CA1 RNA at a count of 1
Data point 25	CA1	RNA	RNA sequencing	Human	Monocytes	Ex vivo	1	count		In Human Monocytes, RNA sequencing detected CA1 RNA at a count of 1
Data point 26	CA1	RNA	RNA sequencing	Human	B-cells	Ex vivo	1	count		In Human B-cells, RNA sequencing detected CA1 RNA at a count of 1
Data point 27	CA1	RNA	RNA sequencing	Human	CD4 T-cells	Ex vivo	1	count		In Human CD4 T-cells, RNA sequencing detected CA1 RNA at a count of 1
Data point 28	CA1	RNA	RNA sequencing	Human	CD8 T-cells	Ex vivo	1	count		In Human CD8 T-cells, RNA sequencing detected CA1 RNA at a count of 1
Data point 29	CA1	RNA	RNA sequencing	Human	NK cells	Ex vivo	1	count		In Human NK cells, RNA sequencing detected CA1 RNA at a count of 1
Data point 32	FECH	RNA	RNA sequencing	Human	Whole blood	Ex vivo	24	count		In Human Whole blood, RNA sequencing detected FECH RNA at a count of 24
Data point 33	FECH	RNA	RNA sequencing	Human	Neutrophils	Ex vivo	1	count		In Human Neutrophils, RNA sequencing detected FECH RNA at a count of 1
Data point 34	FECH	RNA	RNA sequencing	Human	Monocytes	Ex vivo	1	count		In Human Monocytes, RNA sequencing detected FECH RNA at a count of 1
Data point 35	FECH	RNA	RNA sequencing	Human	B-cells	Ex vivo	1	count		In Human B-cells, RNA sequencing detected FECH RNA at a count of 1
Data point 36	FECH	RNA	RNA sequencing	Human	CD4 T-cells	Ex vivo	1	count		In Human CD4 T-cells, RNA sequencing detected FECH RNA at a count of 1
Data point 37	FECH	RNA	RNA sequencing	Human	CD8 T-cells	Ex vivo	10	count		In Human CD8 T-cells, RNA sequencing detected FECH RNA at a count of 10
Data point 38	FECH	RNA	RNA sequencing	Human	NK cells	Ex vivo	17	count		In Human NK cells, RNA sequencing detected FECH RNA at a count of 17

[truncated: 4 more sheets: M9.2 - Step 7.2 - Ref transcrip, M9.2 - Step 7.2 - Textualized d, M9.2 - Step 7.3 - Ref transcrip, M9.2 - Step 7.3 - Textualized d]
